# Supplementary material for: Kinomic profiling identifies focal adhesion kinase 1 as a therapeutic target in advanced clear cell renal cell carcinoma
Source: Oncotarget. 2017 Mar 18;8(17):29220–32. doi: 10.18632/oncotarget.16352 (PMC5438725; doi:10.18632/oncotarget.16352)
Supplement: Supplementary file 2 [file oncotarget-08-29220-s002.xlsx]

## Sheet: Description
Sheet Name	Short Description	Long Description
AllCycle	Raw Cycle Data	All Samples: Median Signal Minus Background for All cycles, and all exposure read values for PTK Kinomic runs, including prewash (all 50ms exposure times, cycles 32-92) and postwash (10,20,50,100,200ms exposure times at cycle 94)
Transformed-PTK		All Samples: Log2 transformed values from the final cyle 94 exposure slope (slope of 10-200ms times 100, Log2 transformed)
MetPrimMeans		Mean Transformed Values per group, and pValues
		Note all values are calculated/rounded/transformed within the BioNavigator Package v 5.2.78; 6.2.70 as indicated within each sheet

## Sheet: AllCycle
BioNavigator Version	0.6.2.70	PamGrid Version	QuantitationType	Median_SigmBg	Protocol file name	8-20-13 RCC Import PTK+STKDate	Wed, 04 Jan 2017 15:04:38 GMT
							Barcode	631207418	631207418	631207418	631207418	631207418	631207418	631207418	631207418	631207418	631207418	631207418	631207418	631207418	631207418	631207418	631207418	631207418	631207418	631207301	631207301	631207301	631207301	631207301	631207301	631207301	631207301	631207301	631207301	631207301	631207301	631207301	631207301	631207301	631207301	631207301	631207301	631207419	631207419	631207419	631207419	631207419	631207419
							Array	A1	A1	A1	A1	A1	A1	A1	A1	A1	A1	A1	A1	A1	A1	A1	A1	A1	A1	A1	A1	A1	A1	A1	A1	A1	A1	A1	A1	A1	A1	A1	A1	A1	A1	A1	A1	A1	A1	A1	A1	A1	A1
							Cycle	32	37	42	47	52	57	62	67	72	77	82	87	92	94	94	94	94	94	32	37	42	47	52	57	62	67	72	77	82	87	92	94	94	94	94	94	32	37	42	47	52	57
							Exposure time	50	50	50	50	50	50	50	50	50	50	50	50	50	10	20	50	100	200	50	50	50	50	50	50	50	50	50	50	50	50	50	10	20	50	100	200	50	50	50	50	50	50
							Sample name	RCC 1	RCC 1	RCC 1	RCC 1	RCC 1	RCC 1	RCC 1	RCC 1	RCC 1	RCC 1	RCC 1	RCC 1	RCC 1	RCC 1	RCC 1	RCC 1	RCC 1	RCC 1	RCC 10	RCC 10	RCC 10	RCC 10	RCC 10	RCC 10	RCC 10	RCC 10	RCC 10	RCC 10	RCC 10	RCC 10	RCC 10	RCC 10	RCC 10	RCC 10	RCC 10	RCC 10	RCC 10	RCC 10	RCC 10	RCC 10	RCC 10	RCC 10
							8.22.16PrimaryOrMetSite[enrich2]	Kidney	Kidney	Kidney	Kidney	Kidney	Kidney	Kidney	Kidney	Kidney	Kidney	Kidney	Kidney	Kidney	Kidney	Kidney	Kidney	Kidney	Kidney	Kidney	Kidney	Kidney	Kidney	Kidney	Kidney	Kidney	Kidney	Kidney	Kidney	Kidney	Kidney	Kidney	Kidney	Kidney	Kidney	Kidney	Kidney	Kidney	Kidney	Kidney	Kidney	Kidney	Kidney
ID	Sequence	Tyr	Ser	Thr	UniprotAccession	Description
EFS_246_258_Y253F	GGTDEGIFDVPLL	[]	NA	NA	O43281	Embryonal Fyn-associated substrate (HEFS).		-4	-10	-12	-14	-16	-16	-19	-26	-26	-20	-23	-27	-24	-2	-4	-10	-30	-51	-2	3	4	2	4	1	8	5	6	10	7	4	6	0	-2	0	-18	-22	-12	-20	-27	25	76	23
CALM_93_105	FDKDGNGYISAAE	[100]	NA	NA	P62158	Calmodulin (CaM).		-8	-15	-19	-27	-27	-35	-27	-31	-30	-31	-35	-33	-29	-4	-11	-26	-60	-116	-1	1	-1	-1	2	-2	5	2	-1	3	2	-3	-2	-3	-4	-4	-31	-45	-35	-53	-57	-17	-14	-15
CALM_95_107	KDGNGYISAAELR	[100]	NA	NA	P62158	Calmodulin (CaM).		-2	-10	-8	-14	-10	-13	-12	-20	-15	-12	-17	-12	-14	-1	-4	-5	-2	-19	-5	15	13	16	19	21	20	24	17	18	16	19	22	-1	0	19	-6	-22	51	44	42	90	-42	-85
PGFRB_1002_1014	LDTSSVLYTAVQP	[1009]	NA	NA	P09619	Beta-type platelet-derived growth factor receptor precursor(EC 2.7.10.1) (PDGF-R-beta) (CD140b antigen).		-3	-20	-13	-22	-23	-20	-18	-18	-21	-21	-19	-16	-18	-2	-1	-10	-9	-15	-5	2	7	6	7	8	5	6	6	9	1	6	2	-1	-1	8	-4	-18	23	15	8	-55	-47	-36
PGFRB_1014_1028	PNEGDNDYIIPLPDP	[1021]	NA	NA	P09619	Beta-type platelet-derived growth factor receptor precursor(EC 2.7.10.1) (PDGF-R-beta) (CD140b antigen).		-9	-20	-19	-18	-28	-21	-14	-17	-16	-10	-11	-11	-6	2	5	18	36	70	1	3	-2	-4	3	-4	-4	4	-1	0	3	1	-2	1	5	0	21	45	-35	-48	-57	-57	-57	-61
JAK1_1015_1027	AIETDKEYYTVKD	[1022, 1023]	NA	NA	P23458	Tyrosine-protein kinase JAK1 (EC 2.7.10.2) (Janus kinase 1) (JAK-1).		-8	-15	-11	-15	-15	-16	-13	-13	-13	-10	-8	-7	-8	2	3	11	16	21	-5	1	-1	-2	0	3	5	4	-1	9	3	5	8	3	5	10	29	50	74	68	68	-71	-76	-19
RET_1022_1034	TPSDSLIYDDGLS	[1029]	NA	NA	P07949	Proto-oncogene tyrosine-protein kinase receptor ret precursor(EC 2.7.10.1) (C-ret).		-9	-8	1	7	14	29	39	57	62	78	90	101	113	30	61	154	302	606	-3	-6	-4	-6	-8	-6	-4	-12	-7	-7	-3	-8	-9	13	25	-6	117	253	30	22	21	-37	-26	-23
VGFR1_1040_1052	DFGLARDIYKNPD	[1048]	NA	NA	P17948	Vascular endothelial growth factor receptor 1 precursor (EC 2.7.10.1)(VEGFR-1) (Vascular permeability factor receptor) (Tyrosine-proteinkinase receptor FLT) (Flt-1) (Tyrosine-protein kinase FRT) (Fms-liketyrosine kinase 1).		-3	-13	-14	-16	-21	-20	-20	-22	-20	-21	-23	-21	-20	-3	-3	-8	-29	-49	3	-2	1	-2	-6	-1	-1	-6	2	0	-1	0	1	0	4	-2	-18	17	3	-2	-10	-3	-17	-18
VGFR1_1046_1058_Y1048F	DIFKNPDYVRKGD	[1053]	NA	NA	P17948	Vascular endothelial growth factor receptor 1 precursor (EC 2.7.10.1)(VEGFR-1) (Vascular permeability factor receptor) (Tyrosine-proteinkinase receptor FLT) (Flt-1) (Tyrosine-protein kinase FRT) (Fms-liketyrosine kinase 1).		-5	-12	-12	-15	-16	-22	-19	-20	-22	-26	-24	-26	-24	-6	-9	-22	-48	-102	0	-5	-3	3	5	1	2	3	1	-2	-1	4	3	2	1	-1	12	18	-13	-34	-42	-55	-50	-53
VGFR1_1049_1061	KNPDYVRKGDTRL	[1053]	NA	NA	P17948	Vascular endothelial growth factor receptor 1 precursor (EC 2.7.10.1)(VEGFR-1) (Vascular permeability factor receptor) (Tyrosine-proteinkinase receptor FLT) (Flt-1) (Tyrosine-protein kinase FRT) (Fms-liketyrosine kinase 1).		-4	-7	-7	-8	-10	-13	-14	-13	-13	-20	-17	-17	-18	-4	-4	-18	-50	-60	-3	-3	-5	-9	-7	-6	-10	-7	-4	-6	-9	-14	-7	-1	-2	-1	-3	-4	-2	3	7	10	26	21
VGFR2_1052_1064	DIYKDPDYVRKGD	[1054, 1059]	NA	NA	P35968	Vascular endothelial growth factor receptor 2 precursor (EC 2.7.10.1)(VEGFR-2) (Kinase insert domain receptor) (Protein-tyrosine kinasereceptor Flk-1) (CD309 antigen).		-7	-14	-15	-19	-20	-20	-23	-19	-18	-20	-20	-21	-21	-4	-5	-6	-18	-34	-3	-6	-3	-7	-7	-7	-5	-9	-6	-11	-8	-10	-7	0	0	-5	2	11	-26	-23	-33	-25	-20	-26
VGFR2_1046_1058	DFGLARDIYKDPD	[1054]	NA	NA	P35968	Vascular endothelial growth factor receptor 2 precursor (EC 2.7.10.1)(VEGFR-2) (Kinase insert domain receptor) (Protein-tyrosine kinasereceptor Flk-1) (CD309 antigen).		-5	-15	-18	-22	-24	-24	-27	-26	-26	-28	-26	-27	-24	-2	-6	-8	-18	-34	1	-14	-11	-15	-2	0	0	13	13	16	25	30	34	-1	-1	56	6	13	30	23	25	72	66	61
VGFR3_1061_1073	DIYKDPDYVRKGS	[1063, 1068]	NA	NA	P35916	Vascular endothelial growth factor receptor 3 precursor (EC 2.7.10.1)(VEGFR-3) (Tyrosine-protein kinase receptor FLT4).		-4	-11	-17	-14	-16	-18	-20	-18	-14	-20	-17	-19	-15	-3	-6	-14	-22	-51	6	-3	9	30	41	62	79	100	116	132	149	169	188	-1	0	212	2	-1	-41	-46	-50	-64	-59	-62
EGFR_1062_1074	EDSFLQRYSSDPT	[1069]	NA	NA	P00533	Epidermal growth factor receptor precursor (EC 2.7.10.1) (Receptortyrosine-protein kinase ErbB-1).		-6	-10	-18	-17	-25	-23	-24	-31	-27	-26	-27	-32	-30	-3	-8	-16	-46	-94	-3	0	-2	3	1	4	1	0	-3	0	-3	-1	-1	-4	-7	-5	-29	-56	-3	-15	-10	17	-28	-29
RBL2_99_111	VPTVSKGTVEGNY	[111]	NA	NA	Q08999	Retinoblastoma-like protein 2 (130 kDa retinoblastoma-associatedprotein) (p130) (PRB2) (RBR-2).		-6	-16	-21	-22	-25	-28	-29	-29	-35	-28	-32	-37	-35	-7	-13	-27	-62	-131	-1	5	9	1	2	7	4	12	5	9	7	9	6	-1	-6	10	-16	-46	-8	-16	-19	-26	-28	-29
EGFR_1103_1115	GSVQNPVYHNQPL	[1110]	NA	NA	P00533	Epidermal growth factor receptor precursor (EC 2.7.10.1) (Receptortyrosine-protein kinase ErbB-1).		-3	-5	-7	-11	-8	-8	-8	-6	-10	-9	-9	-6	-1	-2	-2	2	-5	-4	-3	-4	2	-2	-6	1	-1	1	0	1	1	3	1	-1	-2	-3	-5	-22	-30	-41	-40	-75	4	-19
DCX_109_121	GIVYAVSSDRFRS	[112]	NA	NA	O43602	Neuronal migration protein doublecortin (Lissencephalin-X) (Lis-X)(Doublin).		16	21	18	24	22	26	28	27	28	35	36	30	34	8	19	42	82	169	1	1	-1	-2	-2	2	1	-5	-1	0	0	1	4	4	4	0	34	57	17	36	36	40	40	40
EGFR_1118_1130	APSRDPHYQDPHS	[1125]	NA	NA	P00533	Epidermal growth factor receptor precursor (EC 2.7.10.1) (Receptortyrosine-protein kinase ErbB-1).		-2	-9	-10	-11	-11	-15	-11	-10	-15	-13	-16	-18	-14	-4	-5	-16	-19	-31	3	-5	-6	-9	-3	2	6	4	6	4	8	9	8	0	-4	4	-5	2	14	16	14	-91	-29	-28
VGFR1_1162_1174	VQQDGKDYIPINA	[1169]	NA	NA	P17948	Vascular endothelial growth factor receptor 1 precursor (EC 2.7.10.1)(VEGFR-1) (Vascular permeability factor receptor) (Tyrosine-proteinkinase receptor FLT) (Flt-1) (Tyrosine-protein kinase FRT) (Fms-liketyrosine kinase 1).		-13	-22	-34	-32	-36	-40	-42	-43	-39	-41	-41	-43	-46	-10	-19	-51	-88	-196	0	2	4	-1	4	1	2	5	8	5	-1	1	6	-2	-3	-1	-21	-53	88	76	69	62	52	59
EGFR_1165_1177	ISLDNPDYQQDFF	[1172]	NA	NA	P00533	Epidermal growth factor receptor precursor (EC 2.7.10.1) (Receptortyrosine-protein kinase ErbB-1).		-6	-11	-12	-12	-10	-17	-15	-19	-14	-21	-18	-20	-21	-2	-6	-5	-13	-16	3	9	20	36	50	61	78	91	96	112	124	132	152	1	0	155	-2	7	-60	-67	-69	204	782	-20
VGFR2_1168_1180	AQQDGKDYIVLPI	[1175]	NA	NA	P35968	Vascular endothelial growth factor receptor 2 precursor (EC 2.7.10.1)(VEGFR-2) (Kinase insert domain receptor) (Protein-tyrosine kinasereceptor Flk-1) (CD309 antigen).		-5	-13	-11	-18	-17	-18	-15	-16	-15	-20	-20	-18	-19	0	1	-2	-7	-15	1	-9	-3	-5	1	2	1	3	8	8	13	11	17	0	1	20	10	45	41	28	26	19	27	25
PAXI_111_123	VGEEEHVYSFPNK	[118]	NA	NA	P49023	Paxillin.		-1	6	22	52	70	99	123	148	180	212	240	273	304	69	147	357	708	1376	-2	1	-5	3	-4	-3	1	-3	1	0	-1	1	-3	14	34	3	171	328	12	-4	5	44	12	9
ERBB4_1181_1193	QALDNPEYHNASN	[1188]	NA	NA	Q15303	Receptor tyrosine-protein kinase erbB-4 precursor (EC 2.7.10.1)(p180erbB4) (Tyrosine kinase-type cell surface receptor HER4).		-8	-18	-22	-26	-32	-33	-32	-32	-38	-39	-35	-30	-36	-7	-10	-30	-66	-123	-4	6	8	8	5	4	0	2	5	-2	7	0	5	0	-2	5	-16	-43	52	60	50	-57	-54	-63
EGFR_1190_1202	STAENAEYLRVAP	[1197]	NA	NA	P00533	Epidermal growth factor receptor precursor (EC 2.7.10.1) (Receptortyrosine-protein kinase ErbB-1).		-7	-12	-17	-18	-17	-24	-26	-23	-23	-19	-23	-22	-19	-4	-6	-15	-29	-78	-4	-6	-8	-7	-8	-9	-8	-2	-6	-12	-4	-6	-8	0	0	-13	-3	-5	-31	-35	-39	-60	-17	11
AMPE_5_17	EREGSKRYCIQTK	[12]	NA	NA	Q07075	Glutamyl aminopeptidase (EC 3.4.11.7) (EAP) (Aminopeptidase A) (APA)(Differentiation antigen gp160) (CD249 antigen).		9	7	6	9	5	9	10	7	8	9	6	12	7	3	0	6	6	10	3	3	-3	1	-2	1	-1	-2	-1	0	-5	-2	-4	1	-1	1	-5	-12	28	30	27	11	-22	-51
VGFR1_1206_1218	GSSDDVRYVNAFK	[1213]	NA	NA	P17948	Vascular endothelial growth factor receptor 1 precursor (EC 2.7.10.1)(VEGFR-1) (Vascular permeability factor receptor) (Tyrosine-proteinkinase receptor FLT) (Flt-1) (Tyrosine-protein kinase FRT) (Fms-liketyrosine kinase 1).		-2	-10	-12	-12	-24	-19	-27	-19	-26	-28	-25	-29	-27	-3	-10	-23	-38	-89	-4	14	15	12	23	19	25	25	33	34	30	32	37	-2	-1	55	-34	20	-26	-31	-30	-34	-46	-48
VGFR2_1207_1219_C1208S	VSDPKFHYDNTAG	[1214]	NA	NA	P35968	Vascular endothelial growth factor receptor 2 precursor (EC 2.7.10.1)(VEGFR-2) (Kinase insert domain receptor) (Protein-tyrosine kinasereceptor Flk-1) (CD309 antigen).		-9	-19	-28	-30	-33	-32	-43	-36	-38	-39	-33	-38	-38	-6	-16	-36	-76	-137	-3	0	0	0	1	5	5	4	5	5	12	7	7	-1	-3	6	-4	-27	-3	-15	-22	-25	-3	-8
CD3Z_116_128	KDKMAEAYSEIGM	[123]	NA	NA	P20963	T-cell surface glycoprotein CD3 zeta chain precursor (T-cell receptorT3 zeta chain) (CD247 antigen).		-3	-15	-14	-18	-18	-18	-16	-15	-15	-14	-20	-16	-16	-1	-6	-8	-22	-35	-3	-4	1	-1	-1	0	-2	-4	0	-1	-7	2	-2	2	0	-2	11	16	-18	-32	-33	155	9	6
MET_1227_1239	RDMYDKEYYSVHN	[1230, 1234, 1235]	NA	NA	P08581	Hepatocyte growth factor receptor precursor (EC 2.7.10.1) (HGFreceptor) (Scatter factor receptor) (SF receptor) (HGF/SF receptor)(Met proto-oncogene tyrosine kinase) (c-Met).		1	-4	-4	-6	-6	2	-2	-1	-1	-3	3	-1	6	5	4	15	29	45	2	-12	-12	-11	-15	-10	-8	-8	-8	-9	-3	-2	-3	0	6	13	36	80	30	35	33	1	44	29
VGFR1_1235_1247	ATSMFDDYQGDSS	[1242]	NA	NA	P17948	Vascular endothelial growth factor receptor 1 precursor (EC 2.7.10.1)(VEGFR-1) (Vascular permeability factor receptor) (Tyrosine-proteinkinase receptor FLT) (Flt-1) (Tyrosine-protein kinase FRT) (Fms-liketyrosine kinase 1).		-9	-16	-25	-28	-26	-28	-30	-31	-30	-33	-35	-36	-35	-5	-10	-33	-51	-113	-1	-1	5	0	9	12	10	17	17	20	23	29	33	-1	-5	38	-5	-25	36	10	-16	-26	-32	-31
ERBB2_1241_1253	PTAENPEYLGLDV	[1248]	NA	NA	P04626	Receptor tyrosine-protein kinase erbB-2 precursor (EC 2.7.10.1)(p185erbB2) (C-erbB-2) (NEU proto-oncogene) (Tyrosine kinase-type cellsurface receptor HER2) (MLN 19) (CD340 antigen).		-9	-18	-26	-25	-26	-25	-30	-28	-25	-30	-33	-22	-26	-5	-6	-11	-19	-43	-2	-6	-19	-24	-31	-38	-47	-46	-49	-54	-48	-53	-60	-1	4	-60	10	20	26	18	14	-52	-65	-56
PLCG1_1246_1258	EGSFESRYQQPFE	[1253]	NA	NA	P19174	1-phosphatidylinositol-4,5-bisphosphate phosphodiesterase gamma-1(EC 3.1.4.11) (Phosphoinositide phospholipase C) (PLC-gamma-1)(Phospholipase C-gamma-1) (PLC-II) (PLC-148).		-10	-13	-20	-26	-26	-34	-29	-29	-31	-37	-32	-32	-36	-7	-10	-28	-43	-95	0	-5	-1	1	2	1	3	3	5	7	9	10	8	0	0	14	-12	-27	7	15	14	-23	-27	-28
ERBB4_1277_1289	IVAENPEYLSEFS	[1284]	NA	NA	Q15303	Receptor tyrosine-protein kinase erbB-4 precursor (EC 2.7.10.1)(p180erbB4) (Tyrosine kinase-type cell surface receptor HER4).		-4	-14	-10	-16	-14	-17	-18	-17	-16	-19	-21	-20	-15	0	-3	-3	-7	-16	0	6	23	44	71	93	118	150	171	204	214	243	259	1	-2	298	0	-3	27	24	22	50	29	54
VGFR1_1326_1338	DYNSVVLYSTPPI	[1327, 1333]	NA	NA	P17948	Vascular endothelial growth factor receptor 1 precursor (EC 2.7.10.1)(VEGFR-1) (Vascular permeability factor receptor) (Tyrosine-proteinkinase receptor FLT) (Flt-1) (Tyrosine-protein kinase FRT) (Fms-liketyrosine kinase 1).		-2	-6	-3	-1	-2	-6	-4	0	-6	-2	-5	-4	1	2	1	8	9	31	-3	1	0	1	-1	4	0	1	1	4	5	2	3	3	3	-2	18	46	29	21	28	-14	-8	-17
VGFR1_1320_1332_C1320S/C1321S	SSSPPPDYNSVVL	[1327]	NA	NA	P17948	Vascular endothelial growth factor receptor 1 precursor (EC 2.7.10.1)(VEGFR-1) (Vascular permeability factor receptor) (Tyrosine-proteinkinase receptor FLT) (Flt-1) (Tyrosine-protein kinase FRT) (Fms-liketyrosine kinase 1).		-8	-20	-24	-28	-28	-29	-33	-37	-33	-41	-37	-40	-36	-4	-8	-32	-72	-147	0	8	7	8	3	6	1	8	8	6	5	6	2	0	-1	4	-12	-19	52	40	41	-26	-23	-24
RON_1353_1365	YVQLPATYMNLGP	[1353, 1360]	NA	NA	Q04912	Macrophage-stimulating protein receptor precursor (EC 2.7.10.1) (MSPreceptor) (p185-Ron) (CD136 antigen) (CDw136) [Contains: Macrophage-stimulating protein receptor alpha chain; Macrophage-stimulatingprotein receptor beta chain].		-4	-10	-11	-11	-13	-13	-15	-14	-12	-12	-13	-11	-9	0	-3	-9	-12	-23	-2	-8	-10	-10	-8	-4	1	7	10	17	18	21	24	1	3	42	5	11	-22	-29	-40	-28	-22	-31
RON_1346_1358	SALLGDHYVQLPA	[1353]	NA	NA	Q04912	Macrophage-stimulating protein receptor precursor (EC 2.7.10.1) (MSPreceptor) (p185-Ron) (CD136 antigen) (CDw136) [Contains: Macrophage-stimulating protein receptor alpha chain; Macrophage-stimulatingprotein receptor beta chain].		-8	-17	-22	-24	-21	-25	-18	-22	-17	-20	-20	-18	-16	0	-5	-1	-6	-19	1	-3	3	10	15	30	31	38	47	55	58	69	75	6	8	93	44	81	-31	-32	-41	-24	-29	-27
INSR_1348_1360	SLGFKRSYEEHIP	[1355]	NA	NA	P06213	Insulin receptor precursor (EC 2.7.10.1) (IR) (CD220 antigen)[Contains: Insulin receptor subunit alpha; Insulin receptor subunitbeta].		0	-3	-2	-1	-5	-2	-9	-6	-9	-9	-9	-11	-7	-2	-3	-7	-18	-44	0	2	-2	1	-2	3	6	-3	3	3	2	2	0	1	1	2	7	14	-47	-62	-60	103	106	108
CDK2_8_20	EKIGEGTYGVVYK	[15, 19]	NA	NA	P24941	Cell division protein kinase 2 (EC 2.7.11.22) (p33 protein kinase).		-2	1	10	19	28	39	52	57	72	86	95	102	113	29	57	148	293	627	0	-2	3	2	1	0	2	3	1	1	4	0	-2	17	36	-2	204	408	-29	-24	-22	-77	41	-3
CD3Z_146_158	STATKDTYDALHM	[153]	NA	NA	P20963	T-cell surface glycoprotein CD3 zeta chain precursor (T-cell receptorT3 zeta chain) (CD247 antigen).		-7	-13	-16	-20	-18	-12	-22	-18	-12	-18	-13	-19	-3	2	2	1	31	60	-2	4	5	5	6	6	2	7	6	9	4	8	4	-3	0	7	-3	-7	-9	-20	-26	69	10	32
CDK7_157_169	GLAKSFGSPNRAY	[169]	NA	NA	P50613	Cell division protein kinase 7 (EC 2.7.11.22) (EC 2.7.11.23) (CDK-activating kinase) (CAK) (TFIIH basal transcription factor complexkinase subunit) (39 kDa protein kinase) (P39 Mo15) (STK1) (CAK1).		4	0	0	-4	-3	-3	-8	-5	-5	-6	-5	-10	-3	-3	-4	-8	-14	-37	0	-1	-7	-7	-8	-4	-5	-8	-3	-7	-9	-7	-7	-1	2	-5	3	7	37	46	56	65	52	63
CD79A_181_193	EYEDENLYEGLNL	[182, 188]	NA	NA	P11912	B-cell antigen receptor complex-associated protein alpha-chainprecursor (Ig-alpha) (MB-1 membrane glycoprotein) (Surface IgM-associated protein) (Membrane-bound immunoglobulin-associated protein)(CD79a antigen).		13	143	324	553	791	1034	1301	1567	1768	2096	2353	2563	2744	659	1305	3034	2796	1923	0	2	-2	-2	3	-1	-1	-1	1	1	-2	-4	-8	258	551	-3	2540	2100	30	69	117	72	127	1104
MK14_173_185	RHTDDEMTGYVAT	[182]	NA	NA	Q16539	Mitogen-activated protein kinase 14 (EC 2.7.11.24) (Mitogen-activatedprotein kinase p38 alpha) (MAP kinase p38 alpha) (Cytokine suppressiveanti-inflammatory drug-binding protein) (CSAID-binding protein) (CSBP)(MAX-interacting protein 2) (MAP kinase MXI2) (SAPK2A).		-9	-18	-21	-28	-21	-27	-28	-34	-25	-29	-29	-29	-32	-5	-1	-17	-45	-91	-6	-11	-9	-11	-14	-19	-9	-15	-8	-9	-11	-5	-10	-1	-2	-6	-11	-20	-7	-24	-24	-47	-84	-100
MK12_178_190	ADSEMTGYVVTRW	[185]	NA	NA	P53778	Mitogen-activated protein kinase 12 (EC 2.7.11.24) (Extracellularsignal-regulated kinase 6) (ERK-6) (ERK5) (Stress-activated proteinkinase 3) (Mitogen-activated protein kinase p38 gamma) (MAP kinase p38gamma).		2	-5	-9	-10	-8	-12	-12	-9	-14	-10	-12	-10	-11	-3	1	0	-12	-17	4	-10	-10	-6	-5	-1	5	12	11	19	25	22	27	3	8	43	41	76	-29	-44	-42	-58	31	20
MK01_180_192	HTGFLTEYVATRW	[187]	NA	NA	P28482	Mitogen-activated protein kinase 1 (EC 2.7.11.24) (Extracellular signal-regulated kinase 2) (ERK-2) (Mitogen-activated protein kinase 2) (MAP kinase 2) (MAPK 2) (p42-MAPK) (ERT1).		7	11	11	11	10	13	17	16	18	18	18	20	22	6	10	26	46	97	-1	-10	-15	-16	-17	-17	-14	-15	-9	-6	-9	-13	-10	0	2	-10	5	13	-14	-8	-13	-62	-28	58
FABPH_13_25	DSKNFDDYMKSLG	[20]	NA	NA	P05413	Fatty acid-binding protein, heart (H-FABP) (Heart-type fatty acid-binding protein) (Muscle fatty acid-binding protein) (M-FABP)(Mammary-derived growth inhibitor) (MDGI).		-8	-12	-16	-18	-23	-17	-24	-25	-20	-31	-31	-30	-24	-7	-10	-24	-52	-123	-4	-8	-11	-13	-15	-10	-8	-7	-10	-8	-7	-6	-9	-1	-6	-3	-28	-67	-15	-18	-25	-29	-81	-36
LAT_194_206	MESIDDYVNVPES	[200]	NA	NA	O43561	Linker for activation of T-cells family member 1 (36 kDa phospho-tyrosine adapter protein) (pp36) (p36-38).		-14	-20	-26	-30	-29	-25	-24	-26	-27	-28	-26	-25	-20	-2	-1	-8	-16	-38	-4	-7	-5	-8	-7	-8	-8	-9	-7	-7	-6	-9	-2	0	-1	-7	-2	5	-79	-92	-102	-20	-8	-6
MBP_198_210	ARTAHYGSLPQKS	[203]	NA	NA	P02686	Myelin basic protein (MBP) (Myelin A1 protein) (Myelin membraneencephalitogenic protein).		6	4	6	5	3	6	4	8	9	5	7	7	8	0	3	10	19	25	3	-17	-21	-23	-24	-17	-19	-12	-13	-10	-9	-6	-5	0	2	5	21	55	-42	-48	-44	49	55	51
C1R_199_211	TEASGYISSLEYP	[204, 210]	NA	NA	P00736	Complement C1r subcomponent precursor (EC 3.4.21.41) (Complementcomponent 1, r subcomponent) [Contains: Complement C1r subcomponentheavy chain; Complement C1r subcomponent light chain].		-6	-15	-14	-21	-27	-22	-24	-25	-26	-27	-24	-28	-24	-6	-8	-21	-48	-82	-5	-2	1	-2	1	3	1	3	0	1	6	-1	0	-2	-3	0	-13	-27	-55	-65	-74	-20	-18	-20
MK01_198_210	IMLNSKGYTKSID	[205]	NA	NA	P28482	Mitogen-activated protein kinase 1 (EC 2.7.11.24) (Extracellular signal-regulated kinase 2) (ERK-2) (Mitogen-activated protein kinase 2) (MAP kinase 2) (MAPK 2) (p42-MAPK) (ERT1).		-2	-12	-17	-17	-16	-23	-19	-26	-21	-22	-26	-23	-20	-2	-11	-29	-53	-96	-4	-4	3	-4	3	-1	4	4	5	1	-1	2	3	-4	-4	9	-24	-51	-1	-8	-5	21	-24	-19
PRRX2_202_214	WTASSPYSTVPPY	[208, 214]	NA	NA	Q99811	Paired mesoderm homeobox protein 2 (PRX-2) (Paired-related homeoboxprotein 2).		-4	4	-2	1	5	5	2	8	2	-2	7	5	9	5	8	20	35	70	-1	5	7	7	6	11	9	6	6	7	4	6	3	2	4	6	20	68	11	10	-5	-81	-77	-78
ANXA1_14_26	IENEEQEYVQTVK	[21]	NA	NA	P04083	Annexin A1 (Annexin-1) (Annexin I) (Lipocortin I) (Calpactin II)(Chromobindin-9) (p35) (Phospholipase A2 inhibitory protein).		-6	-11	-12	-20	-19	-23	-14	-21	-18	-15	-16	-10	-13	-4	-4	-3	-2	4	1	1	4	3	3	4	8	1	-4	5	1	2	1	1	-1	1	4	-1	-15	-21	-26	34	47	-189
MK07_211_223	AEHQYFMTEYVAT	[215, 220]	NA	NA	Q13164	Mitogen-activated protein kinase 7 (EC 2.7.11.24) (Extracellularsignal-regulated kinase 5) (ERK-5) (ERK4) (BMK1 kinase).		-1	0	-1	-3	2	5	-1	2	1	7	1	6	2	2	3	6	23	27	0	-3	-1	6	7	11	16	15	24	24	30	25	36	0	6	39	26	49	-37	-40	-46	75	6	1
DYR1A_212_224	KHDTEMKYYIVHL	[219, 220]	NA	NA	Q13627	Dual specificity tyrosine-phosphorylation-regulated kinase 1A(EC 2.7.12.1) (Protein kinase minibrain homolog) (MNBH) (HP86) (Dualspecificity YAK1-related kinase) (hMNB).		1	0	4	4	4	1	7	4	1	4	7	3	-1	1	2	7	11	33	1	1	-3	-2	-1	-1	-1	-4	3	3	-1	-2	2	-2	-7	4	-41	-80	6	-3	-6	-2	-6	-5
CRK_214_226	GPPEPGPYAQPSV	[221]	NA	NA	P46108	Proto-oncogene C-crk (p38) (Adapter molecule crk).		-11	-23	-22	-29	-27	-35	-36	-33	-37	-37	-37	-38	-34	-6	-14	-28	-65	-110	-1	1	1	1	4	4	-2	-1	-1	1	2	3	-1	1	-2	5	-12	-32	-7	-18	-17	-49	-36	-32
MK10_216_228	TSFMMTPYVVTRY	[223, 228]	NA	NA	P53779	Mitogen-activated protein kinase 10 (EC 2.7.11.24) (Stress-activated protein kinase JNK3) (c-Jun N-terminal kinase 3) (MAP kinase p49 3F12).		10	16	13	15	13	19	21	23	24	26	20	21	26	5	12	30	60	120	2	-6	-5	-1	-4	-1	4	4	9	14	12	13	20	3	9	21	39	99	-61	-52	-45	57	111	116
ANXA2_17_29	HSTPPSAYGSVKA	[24]	NA	NA	P07355	Annexin A2 (Annexin-2) (Annexin II) (Lipocortin II) (Calpactin I heavychain) (Chromobindin-8) (p36) (Protein I) (Placental anticoagulantprotein IV) (PAP-IV).		-4	-8	-13	-8	-9	-5	-11	-13	-12	-4	-5	1	2	-4	-3	-4	-28	-65	0	-1	1	4	2	0	2	1	0	0	1	5	0	-1	-1	-2	-4	0	-4	12	0	67	72	95
EFS_246_258	GGTDEGIYDVPLL	[253]	NA	NA	O43281	Embryonal Fyn-associated substrate (HEFS).		8	70	170	296	423	568	714	907	1026	1215	1367	1539	1666	373	762	1870	3082	2193	-3	4	12	16	21	18	28	27	30	37	41	44	49	57	120	51	586	1229	-11	-8	3	15	66	2
LAT_249_261	EEGAPDYENLQEL	[255]	NA	NA	O43561	Linker for activation of T-cells family member 1 (36 kDa phospho-tyrosine adapter protein) (pp36) (p36-38).		-10	-16	-15	-15	-12	-13	-9	-7	-7	-9	-6	-5	-2	4	9	15	45	88	-5	0	-2	0	-3	0	0	-1	7	3	8	8	6	4	11	9	53	123	-27	-45	-54	-47	-32	-36
MBP_259_271	FGYGGRASDYKSA	[261, 268]	NA	NA	P02686	Myelin basic protein (MBP) (Myelin A1 protein) (Myelin membraneencephalitogenic protein).		3	3	2	1	0	2	3	0	-2	4	0	0	-3	2	0	2	4	11	1	-2	-4	-1	-5	-3	-1	0	-4	0	-2	1	-1	-1	3	4	21	32	37	38	41	1	-4	26
MBP_263_275	GRASDYKSAHKGF	[268]	NA	NA	P02686	Myelin basic protein (MBP) (Myelin A1 protein) (Myelin membraneencephalitogenic protein).		1	-4	-4	-5	-6	-9	-4	-7	-6	-4	-6	-10	-6	-3	-5	-15	-19	-70	-1	-7	-2	-3	-1	-5	-2	-5	-4	-3	-3	-3	-3	0	4	-6	11	29	-13	-16	-14	59	-1	60
ODPAT_291_303	SMSDPGVSYRTRE	[299]	NA	NA	P29803	Pyruvate dehydrogenase E1 component subunit alpha, testis-specificform, mitochondrial precursor (EC 1.2.4.1) (PDHE1-A type II).		0	-6	-10	-11	-16	-6	-11	-12	-12	-15	-17	-18	-15	-3	-4	-13	-37	-60	-2	-11	-13	-14	-11	-10	-5	-12	-8	-7	-5	-3	1	1	2	12	12	10	-58	-65	-60	15	-45	73
PP2AB_297_309	EPHVTRRTPDYFL	[307]	NA	NA	P62714	Serine/threonine-protein phosphatase 2A catalytic subunit beta isoform(EC 3.1.3.16) (PP2A-beta).		5	5	7	7	1	9	9	7	2	3	4	-1	5	2	5	13	20	39	0	-8	-7	-9	-3	-3	-4	-4	-1	-2	4	0	2	2	2	8	21	45	24	29	29	27	0	0
PAXI_24_36	FLSEETPYSYPTG	[31, 33]	NA	NA	P49023	Paxillin.		-6	-3	3	7	23	27	37	46	55	73	81	85	106	29	53	142	281	559	2	-4	-5	-5	-5	-4	1	2	5	3	5	1	2	8	13	9	86	171	6	1	3	74	-156	-151
DYR1A_312_324	CQLGQRIYQYIQS	[319, 321]	NA	NA	Q13627	Dual specificity tyrosine-phosphorylation-regulated kinase 1A(EC 2.7.12.1) (Protein kinase minibrain homolog) (MNBH) (HP86) (Dualspecificity YAK1-related kinase) (hMNB).		7	15	17	23	25	26	32	34	34	40	45	43	45	8	21	48	112	195	5	-4	1	0	-2	1	3	2	12	-2	9	2	-5	4	-1	10	15	34	-1	-1	10	7	12	14
NCF1_313_325	QRSRKRLSQDAYR	[324]	NA	NA	P14598	Neutrophil cytosol factor 1 (NCF-1) (Neutrophil NADPH oxidase factor1) (47 kDa neutrophil oxidase factor) (p47-phox) (NCF-47K) (47 kDaautosomal chronic granulomatous disease protein) (Nox organizer 2)(Nox-organizing protein 2) (SH3 and PX domain-containing protein 1A).		14	18	24	26	22	27	24	26	25	25	31	27	30	6	12	25	60	108	4	-14	-13	-17	-13	-12	-9	-6	-11	-3	-11	-7	-1	6	9	2	36	74	16	39	51	129	118	120
RAF1_332_344	PRGQRDSSYYWEI	[340, 341]	NA	NA	P04049	RAF proto-oncogene serine/threonine-protein kinase (EC 2.7.11.1) (Raf-1) (C-RAF) (cRaf).		12	20	23	29	35	35	38	42	43	46	49	51	56	15	33	75	160	324	5	-2	-3	-3	-6	-1	1	-5	-4	1	2	1	0	12	26	0	131	249	38	42	39	0	6	5
ODBA_340_352	DDSSAYRSVDEVN	[345]	NA	NA	P12694	2-oxoisovalerate dehydrogenase subunit alpha, mitochondrial precursor(EC 1.2.4.4) (Branched-chain alpha-keto acid dehydrogenase E1component alpha chain) (BCKDH E1-alpha) (BCKDE1A).		-19	-36	-42	-48	-51	-51	-49	-49	-56	-52	-55	-52	-53	-4	-13	-37	-66	-138	-5	-13	-12	-16	-11	-14	-9	-9	-9	-5	-6	-6	-10	-2	-2	2	-8	-23	-32	-53	-62	61	-20	31
EPOR_361_373	SEHAQDTYLVLDK	[368]	NA	NA	P19235	Erythropoietin receptor precursor (EPO-R).		-5	-8	-12	-10	-8	-2	3	4	8	13	17	18	19	9	16	45	83	169	-2	-11	-13	-14	-5	-8	-1	-9	-3	-5	-3	-1	-2	6	8	-5	40	79	19	7	12	5	-55	-51
PDPK1_369_381	DEDCYGNYDNLLS	[373, 376]	NA	NA	O15530	3-phosphoinositide-dependent protein kinase 1 (EC 2.7.11.1) (hPDK1).		-2	-7	-7	-4	-4	-3	2	3	5	14	16	11	17	7	23	57	119	221	-2	-20	-19	-21	-19	-13	-13	-10	0	2	1	10	12	1	13	25	89	176	16	15	19	50	44	40
ACHD_383_395	YISKAEEYFLLKS	[383, 390]	NA	NA	Q07001	Acetylcholine receptor subunit delta precursor.		2	3	2	8	7	8	5	8	7	11	11	9	15	3	10	17	30	111	0	-3	2	-2	-4	0	1	1	-3	1	2	1	3	-2	-4	-2	-15	-48	-30	-27	-20	-13	21	-41
FRK_380_392	KVDNEDIYESRHE	[387]	NA	NA	P42685	Tyrosine-protein kinase FRK (EC 2.7.10.2) (FYN-related kinase)(Nuclear tyrosine protein kinase RAK).		-4	6	22	48	74	106	126	164	181	222	247	272	308	73	154	363	735	1428	2	-15	-16	-14	-13	-3	1	11	11	17	23	28	30	22	48	54	236	469	-73	-81	-91	88	81	90
LCK_387_399	RLIEDNEYTAREG	[394]	NA	NA	P06239	Proto-oncogene tyrosine-protein kinase LCK (EC 2.7.10.2) (p56-LCK)(Lymphocyte cell-specific protein-tyrosine kinase) (LSK) (T cell-specific protein-tyrosine kinase).		-6	-14	-14	-14	-13	-16	-8	-8	-1	-2	2	0	5	4	10	28	57	124	-1	0	-1	1	1	2	2	4	3	2	0	-2	2	1	1	7	22	56	-19	-27	-28	30	44	34
EPOR_419_431	ASAASFEYTILDP	[426]	NA	NA	P19235	Erythropoietin receptor precursor (EPO-R).		-4	-10	-9	-11	-7	-12	-7	-6	-11	-1	-3	-6	1	2	8	15	22	53	-1	7	5	9	5	7	6	2	6	9	5	7	7	3	5	10	26	41	19	15	11	-31	-24	-32
K2C8_425_437	SAYGGLTSPGLSY	[427, 437]	NA	NA	P05787	Keratin, type II cytoskeletal 8 (Cytokeratin-8) (CK-8) (Keratin-8)(K8).		-3	-12	-12	-14	-16	-16	-19	-16	-22	-21	-22	-24	-17	-3	-6	-16	-31	-68	-2	-10	-14	-13	-13	-7	-6	-7	0	-4	1	-2	5	1	1	8	9	25	-7	-24	-29	56	3	6
ENOG_37_49	SGASTGIYEALEL	[44]	NA	NA	P09104	Gamma-enolase (EC 4.2.1.11) (2-phospho-D-glycerate hydro-lyase)(Neural enolase) (Neuron-specific enolase) (NSE) (Enolase 2).		-6	30	80	155	251	344	452	589	684	852	1002	1147	1288	296	608	1470	2880	2115	1	-5	-3	-4	-1	-8	-8	-2	-8	-5	-1	-4	-3	69	135	-10	686	1351	-30	-42	-23	-1	8	18
B3AT_39_51	TEATATDYHTTSH	[46]	NA	NA	P02730	Band 3 anion transport protein (Anion exchange protein 1) (AE 1)(Solute carrier family 4 member 1) (CD233 antigen).		-7	-15	-22	-20	-18	-22	-25	-26	-28	-23	-26	-28	-27	-3	-7	-23	-39	-113	-5	1	-1	-3	-5	-4	-5	-2	-4	-3	-3	-6	0	0	-3	-3	-26	-54	-35	-47	-55	-88	20	-39
RASA1_453_465	TVDGKEIYNTIRR	[460]	NA	NA	P20936	Ras GTPase-activating protein 1 (GTPase-activating protein) (GAP) (Rasp21 protein activator) (p120GAP) (RasGAP).		-1	0	-2	1	2	6	13	14	15	22	23	27	32	13	17	51	102	189	1	2	5	6	7	8	4	4	8	7	6	3	4	8	16	7	79	143	-10	-19	-21	-99	-68	-82
PERI_458_470	QRSELDKSSAHSY	[470]	NA	NA	P41219	Peripherin.		-2	-11	-12	-15	-11	-14	-14	-12	-20	-23	-18	-19	-20	-5	-12	-26	-71	-131	2	4	7	6	2	10	9	6	10	5	3	5	4	-2	-5	8	-10	-16	-55	-57	-74	34	42	36
SRC8_CHICK_476_488	EYEPETVYEVAGA	[477, 483]	NA	NA	Q01406	Src substrate protein p85 (p80) (Cortactin).		-5	30	89	171	244	319	405	482	565	656	743	832	915	224	436	1078	2120	2161	-1	-2	-4	-6	0	7	10	14	17	26	24	24	30	47	90	49	461	920	57	70	65	81	74	92
SRC8_CHICK_470_482	VSQREAEYEPETV	[477]	NA	NA	Q01406	Src substrate protein p85 (p80) (Cortactin).		-13	-27	-35	-39	-42	-43	-48	-46	-51	-48	-51	-47	-52	-7	-15	-42	-66	-131	1	-6	-2	2	6	14	15	22	23	30	33	42	41	-1	-4	46	-18	-31	-4	-28	-8	-42	-31	-36
ZAP70_485_497	ALGADDSYYTARS	[492, 493]	NA	NA	P43403	Tyrosine-protein kinase ZAP-70 (EC 2.7.10.2) (70 kDa zeta-associatedprotein) (Syk-related tyrosine kinase).		-4	-5	-4	-11	-2	-7	-2	1	4	4	3	4	10	6	19	39	68	147	-2	-7	-5	-5	-7	-6	-5	-5	0	-2	-1	-4	-2	5	11	-5	51	102	97	86	92	94	92	99
SRC8_CHICK_492_504	YQAEENTYDEYEN	[492, 499, 502]	NA	NA	Q01406	Src substrate protein p85 (p80) (Cortactin).		-3	14	45	81	123	168	219	265	304	354	410	452	497	129	268	627	1278	2143	-1	0	0	4	5	8	16	24	23	26	30	33	38	46	85	50	456	886	-62	-64	-58	-67	-54	-52
NTRK1_489_501	HIIENPQYFSDAC	[496]	NA	NA	P04629	High affinity nerve growth factor receptor precursor (EC 2.7.10.1)(Neurotrophic tyrosine kinase receptor type 1) (TRK1-transformingtyrosine kinase protein) (p140-TrkA) (Trk-A).		-3	-10	-13	-11	-11	-21	-15	-19	-18	-23	-25	-22	-23	-3	-5	-10	-15	-51	3	-11	-16	-16	-15	-17	-9	-10	-4	-4	-1	1	0	0	3	4	5	20	8	6	-2	15	14	16
NPT2A_501_513	AKALGKRTAKYRW	[511]	NA	NA	Q06495	Sodium-dependent phosphate transport protein 2A (Sodium/phosphatecotransporter 2A) (Na(+)/Pi cotransporter 2A) (Sodium-phosphatetransport protein 2A) (Na(+)-dependent phosphate cotransporter 2A)(NaPi-2a) (Solute carrier family 34 member 1) (NaPi-3).		7	11	9	10	6	10	7	11	9	9	13	8	10	0	4	5	13	28	3	-2	-3	1	-3	0	-4	-3	-5	-4	-2	-6	-3	-1	5	1	14	29	-22	-25	-22	41	35	40
TEC_512_524	RYFLDDQYTSSSG	[513, 519]	NA	NA	P42680	Tyrosine-protein kinase Tec (EC 2.7.10.2).		-4	-13	-11	-8	-13	-13	-9	-9	-9	-7	-8	-4	-7	2	7	20	28	55	-2	-6	-10	-10	-11	-11	-12	-8	-15	-10	-9	-15	-12	4	9	-7	17	76	-32	-41	-47	-16	-16	-14
DDR1_506_518	LLLSNPAYRLLLA	[513]	NA	NA	Q08345	Epithelial discoidin domain-containing receptor 1 precursor(EC 2.7.10.1) (Epithelial discoidin domain receptor 1) (Tyrosinekinase DDR) (Discoidin receptor tyrosine kinase) (Tyrosine-proteinkinase CAK) (Cell adhesion kinase) (TRK E) (Protein-tyrosine kinaseRTK 6) (HGK2) (CD167a antigen).		12	30	37	46	59	74	79	82	87	92	95	94	95	19	34	103	187	365	-2	3	0	-2	1	6	4	0	0	0	-3	1	3	-10	-28	2	-113	-236	-38	-38	-45	-8	-6	-11
NTRK2_509_521	PVIENPQYFGITN	[516]	NA	NA	Q16620	BDNF/NT-3 growth factors receptor precursor (EC 2.7.10.1)(Neurotrophic tyrosine kinase receptor type 2) (TrkB tyrosine kinase)(GP145-TrkB) (Trk-B).		-4	-1	-4	-3	0	2	-2	-3	2	-4	-1	3	-3	1	-2	-4	-6	0	3	-4	4	9	18	21	41	52	58	66	74	89	97	-2	-4	116	-20	-39	-69	-67	-69	4	2	-5
KSYK_518_530	ALRADENYYKAQT	[525, 526]	NA	NA	P43405	Tyrosine-protein kinase SYK (EC 2.7.10.2) (Spleen tyrosine kinase).		-6	-13	-16	-16	-18	-18	-18	-17	-17	-15	-18	-14	-12	0	-1	-4	-7	-9	2	4	10	6	4	3	-1	-1	3	3	-2	-2	-2	1	2	2	15	20	2	-5	-15	-38	-5	-10
PTN11_539_551	SKRKGHEYTNIKY	[546, 551]	NA	NA	Q06124	Tyrosine-protein phosphatase non-receptor type 11 (EC 3.1.3.48)(Protein-tyrosine phosphatase 2C) (PTP-2C) (PTP-1D) (SH-PTP3) (SH-PTP2) (SHP-2) (Shp2).		5	0	-6	-7	-5	-9	-7	-8	-9	-9	-11	-7	-10	-3	-7	-16	-38	-62	3	5	1	2	-2	4	7	-2	4	2	5	5	2	3	2	2	13	39	58	52	57	79	77	84
PRGR_545_557	LRPDSEASQSPQY	[557]	NA	NA	P06401	Progesterone receptor (PR) (Nuclear receptor subfamily 3 group Cmember 3).		-10	-24	-28	-26	-32	-32	-33	-33	-36	-41	-37	-42	-45	-8	-16	-39	-84	-176	-2	-11	-11	-8	-7	-8	-13	-12	-10	-15	-10	-10	-7	-3	-3	-10	-23	-67	87	68	65	31	27	22
FAK1_569_581	RYMEDSTYYKASK	[570, 576, 577]	NA	NA	Q05397	Focal adhesion kinase 1 (EC 2.7.10.2) (FADK 1) (pp125FAK) (Protein-tyrosine kinase 2).		6	-2	0	3	4	5	4	9	5	13	14	9	9	5	8	21	34	76	-1	-13	-18	-17	-19	-22	-18	-21	-21	-18	-17	-15	-16	3	10	-14	33	65	21	19	11	20	-89	-29
JAK2_563_577	VRREVGDYGQLHETE	[570]	NA	NA	O60674	Tyrosine-protein kinase JAK2 (EC 2.7.10.2) (Janus kinase 2) (JAK-2).		-6	-13	-16	-11	-12	-11	-8	-7	-9	-8	-3	-2	1	2	7	18	29	72	-2	-5	-6	-4	-7	-4	-9	-4	-9	-11	-8	-5	-7	4	7	-8	41	76	-13	-23	-20	-96	-93	8
FAK2_572_584	RYIEDEDYYKASV	[573, 579, 580]	NA	NA	Q14289	Protein tyrosine kinase 2 beta (EC 2.7.10.2) (Focal adhesion kinase 2)(FADK 2) (Proline-rich tyrosine kinase 2) (Cell adhesion kinase beta)(CAK beta) (Calcium-dependent tyrosine kinase) (CADTK) (Relatedadhesion focal tyrosine kinase) (RAFTK).		-1	-3	0	8	8	17	22	31	28	44	56	56	61	15	29	76	153	300	0	-7	-8	-9	-4	-8	-5	-9	-7	-4	-7	-1	-5	6	9	-2	62	139	-27	-30	-44	52	3	2
PGFRB_572_584	VSSDGHEYIYVDP	[579, 581]	NA	NA	P09619	Beta-type platelet-derived growth factor receptor precursor(EC 2.7.10.1) (PDGF-R-beta) (CD140b antigen).		-5	-3	2	10	21	29	36	50	63	70	83	91	106	32	64	172	352	676	-4	-4	0	-1	-4	-2	-5	-6	-8	-7	-6	-8	-7	12	29	-5	125	249	-13	-18	-21	-58	-66	-67
EPHA2_581_593	QLKPLKTYVDPHT	[588]	NA	NA	P29317	Ephrin type-A receptor 2 precursor (EC 2.7.10.1) (Tyrosine-proteinkinase receptor ECK) (Epithelial cell kinase).		-2	-8	-10	-8	-13	-13	-11	-16	-14	-13	-17	-14	-17	-6	-11	-21	-44	-83	-2	557	786	930	1017	1054	1107	1168	1163	1215	1202	1191	1263	1	1	1305	-3	-13	-11	-16	7	-51	-53	-64
EPHB4_583_595	IGHGTKVYIDPFT	[590]	NA	NA	P54760	Ephrin type-B receptor 4 precursor (EC 2.7.10.1) (Tyrosine-proteinkinase receptor HTK) (Tyrosine-protein kinase TYRO11).		-3	-9	-12	-10	-11	-12	-14	-10	-17	-12	-10	-13	-14	-3	-4	-10	-20	-31	-3	4	9	4	8	5	7	3	3	4	2	2	-1	-2	-1	3	-12	-9	-7	-5	-11	-36	20	17
EPHA4_589_601	LNQGVRTYVDPFT	[596]	NA	NA	P54764	Ephrin type-A receptor 4 precursor (EC 2.7.10.1) (Tyrosine-proteinkinase receptor SEK) (Receptor protein-tyrosine kinase HEK8)(Tyrosine-protein kinase TYRO1).		-2	-5	-4	-6	-9	-10	-5	-5	-10	-15	-13	-8	-13	-3	-4	-3	-16	-32	0	-18	-26	-24	-22	-21	-11	-14	-15	-12	-11	-5	-8	0	4	2	18	37	20	20	12	-76	-80	40
P85A_600_612	NENTEDQYSLVED	[607]	NA	NA	P27986	Phosphatidylinositol 3-kinase regulatory subunit alpha (PI3-kinase p85subunit alpha) (PtdIns-3-kinase p85-alpha) (PI3K).		-10	-14	-9	-1	12	24	41	52	67	83	101	121	132	30	61	155	323	606	-3	6	5	10	1	3	3	6	8	6	3	6	4	9	23	7	106	204	-3	0	-10	-29	9	31
EPHA7_607_619	TYIDPETYEDPNR	[608, 614]	NA	NA	Q15375	Ephrin type-A receptor 7 precursor (EC 2.7.10.1) (Tyrosine-proteinkinase receptor EHK-3) (EPH homology kinase 3) (Receptor protein-tyrosine kinase HEK11).		-7	-13	-13	-8	-10	-7	-7	1	-1	0	7	6	13	8	15	37	88	152	-3	-4	-9	-11	-13	-9	-9	-10	-11	-7	-2	-3	-8	3	3	-4	43	68	-24	-35	-42	6	-81	-30
K2C6B_53_65	GAGFGSRSLYGLG	[62]	NA	NA	P04259	Keratin, type II cytoskeletal 6B (Cytokeratin-6B) (CK 6B) (K6bkeratin).		6	8	5	10	2	7	10	7	6	9	4	3	9	3	5	10	30	57	4	-10	-12	-11	-3	-3	-7	1	-1	3	2	9	1	3	8	9	36	91	-15	6	8	22	46	62
ZBT16_621_633	LRTHNGASPYQCT	[630]	NA	NA	Q05516	Zinc finger and BTB domain-containing protein 16 (Zinc finger proteinPLZF) (Promyelocytic leukemia zinc finger protein) (Zinc fingerprotein 145).		-1	3	3	1	4	1	3	4	4	5	6	4	8	1	2	2	16	30	-2	-4	-7	-3	-4	-4	-2	-6	-5	-1	-4	-2	-11	3	7	-6	37	66	-48	-47	-51	-41	-37	-42
STAT6_634_646	MGKDGRGYVPATI	[641]	NA	NA	P42226	Signal transducer and activator of transcription 6 (IL-4 Stat).		-6	-11	-15	-16	-18	-25	-27	-26	-25	-29	-28	-26	-29	-4	-11	-27	-50	-114	0	-7	-9	-10	-7	-4	-8	-10	-4	-3	-4	-7	-5	-1	-3	1	-13	-27	-46	-58	-66	-14	-16	-18
FGFR3_641_653	DVHNLDYYKKTTN	[647, 648]	NA	NA	P22607	Fibroblast growth factor receptor 3 precursor (EC 2.7.10.1) (FGFR-3)(CD333 antigen).		-5	-19	-24	-24	-22	-30	-24	-33	-30	-36	-30	-37	-32	-3	-12	-31	-50	-92	-1	-4	-4	-8	-7	-9	-9	-6	-5	-12	-9	-9	-9	0	-2	-9	1	-10	-24	-23	-36	62	122	110
41_654_666	LDGENIYIRHSNL	[660]	NA	NA	P11171	Protein 4.1 (Band 4.1) (P4.1) (EPB4.1) (4.1R).		-2	1	9	6	12	17	23	25	31	38	41	41	54	12	32	69	144	275	1	4	2	6	3	6	2	4	3	3	6	4	2	6	22	1	107	203	-27	-32	-40	-18	-69	48
TYRO3_679_691	KIYSGDYYRQGCA	[681, 685, 686]	NA	NA	Q06418	Tyrosine-protein kinase receptor TYRO3 precursor (EC 2.7.10.1)(Tyrosine-protein kinase RSE) (Tyrosine-protein kinase SKY) (Tyrosine-protein kinase DTK) (Protein-tyrosine kinase byk).		6	12	14	16	14	20	19	18	23	30	26	26	32	7	14	36	72	139	9	-2	-6	-4	-5	-4	-7	-9	1	-6	-4	-4	-7	5	11	-3	74	136	-2	-1	-7	-24	-31	-36
RET_680_692	AQAFPVSYSSSGA	[687]	NA	NA	P07949	Proto-oncogene tyrosine-protein kinase receptor ret precursor(EC 2.7.10.1) (C-ret).		-5	-10	-11	-16	-17	-19	-21	-23	-23	-25	-22	-26	-20	-6	-10	-22	-47	-103	3	-13	-19	-13	-8	-3	1	13	11	20	26	31	36	-1	-3	50	-9	-15	-9	-15	-14	-11	-11	-13
STAT4_686_698	TERGDKGYVPSVF	[693]	NA	NA	Q14765	Signal transducer and activator of transcription 4.		-8	-17	-21	-28	-35	-37	-35	-37	-39	-41	-43	-40	-36	-9	-16	-41	-78	-150	-2	-9	-6	-7	-3	-1	1	1	-4	3	-1	-2	2	-1	0	6	-9	-13	-42	-46	-55	-17	-22	-21
STA5A_687_699	LAKAVDGYVKPQI	[694]	NA	NA	P42229	Signal transducer and activator of transcription 5A.		-11	-16	-24	-25	-25	-29	-33	-37	-37	-36	-40	-43	-42	-7	-15	-34	-78	-149	-4	-1	2	0	0	-1	0	2	-1	-3	-1	3	-1	-5	-5	-8	-36	-59	56	36	36	28	16	13
CBL_693_705	EGEEDTEYMTPSS	[700]	NA	NA	P22681	E3 ubiquitin-protein ligase CBL (EC 6.3.2.-) (Signal transductionprotein CBL) (Proto-oncogene c-CBL) (Casitas B-lineage lymphoma proto-oncogene) (RING finger protein 55).		-5	-12	-13	-14	-14	-9	-7	-12	-8	-11	-9	-6	-5	0	-1	11	-1	29	-6	-2	1	2	6	1	1	2	-2	2	1	-2	1	1	1	0	1	14	-35	-48	-64	-95	-24	-29
STAT1_694_706	DGPKGTGYIKTEL	[701]	NA	NA	P42224	Signal transducer and activator of transcription 1-alpha/beta(Transcription factor ISGF-3 components p91/p84).		-10	-19	-23	-30	-31	-35	-33	-38	-36	-38	-39	-40	-41	-8	-14	-39	-73	-156	-3	-4	-7	-4	-9	-5	-5	-4	-5	-6	-7	-1	-4	-3	-3	-9	-25	-41	39	35	31	29	19	22
NTRK2_696_708	GMSRDVYSTDYYR	[702, 706, 707]	NA	NA	Q16620	BDNF/NT-3 growth factors receptor precursor (EC 2.7.10.1)(Neurotrophic tyrosine kinase receptor type 2) (TrkB tyrosine kinase)(GP145-TrkB) (Trk-B).		4	5	8	8	11	17	18	23	20	28	26	29	32	11	23	58	116	221	3	0	0	0	-4	-6	-7	-6	-1	-3	-5	-7	0	6	14	1	63	107	39	51	46	-19	-88	2
STAT3_698_710	DPGSAAPYLKTKF	[705]	NA	NA	P40763	Signal transducer and activator of transcription 3 (Acute-phaseresponse factor).		-5	-18	-25	-25	-28	-29	-30	-33	-34	-34	-28	-33	-36	-4	-13	-34	-81	-136	-2	-10	-7	-9	-3	1	7	14	20	27	31	35	42	-1	0	61	-2	-5	25	21	14	12	11	4
PECA1_706_718	KKDTETVYSEVRK	[713]	NA	NA	P16284	Platelet endothelial cell adhesion molecule precursor (PECAM-1)(EndoCAM) (GPIIA') (CD31 antigen).		-5	-6	-4	3	11	15	20	28	38	45	56	58	70	19	42	106	208	427	1	-1	0	-1	1	-1	1	2	0	2	-1	4	5	9	18	1	92	182	-59	-54	-62	-6	10	12
FES_706_718	REEADGVYAASGG	[713]	NA	NA	P07332	Proto-oncogene tyrosine-protein kinase Fes/Fps (EC 2.7.10.2) (C-Fes).		-7	-12	-11	-4	5	15	19	29	41	49	57	61	69	21	44	108	227	440	-4	-4	-12	-7	-4	-6	-7	-2	-5	-4	-3	-7	2	8	22	2	93	186	-25	-34	-29	-40	-56	-67
FER_707_719	RQEDGGVYSSSGL	[714]	NA	NA	P16591	Proto-oncogene tyrosine-protein kinase FER (EC 2.7.10.2) (p94-FER) (c-FER) (Tyrosine kinase 3).		-6	-12	-7	-9	-6	-2	6	6	15	19	28	26	30	13	24	63	114	225	-3	-4	-1	-9	-4	-7	-3	-5	-6	-5	-4	-6	-7	3	10	2	41	79	-23	-26	-39	-47	-8	-22
PGFRB_709_721	RPPSAELYSNALP	[716]	NA	NA	P09619	Beta-type platelet-derived growth factor receptor precursor(EC 2.7.10.1) (PDGF-R-beta) (CD140b antigen).		-7	-13	-10	-11	-14	-16	-12	-13	-7	-7	-9	-5	-8	1	-1	7	11	15	-1	8	5	2	5	4	1	4	7	4	4	5	8	1	3	12	15	36	57	55	64	75	-114	-23
STAT4_714_726	PSDLLPMSPSVYA	[725]	NA	NA	Q14765	Signal transducer and activator of transcription 4.		-2	-9	-20	-19	-20	-23	-24	-19	-24	-25	-23	-20	-22	-2	-4	-11	-15	-27	-5	-8	-6	-5	-6	-5	-2	4	-5	-1	-1	-1	1	1	1	4	7	13	-5	-15	5	-23	-23	-24
FGFR3_753_765	TVTSTDEYLDLSA	[760]	NA	NA	P22607	Fibroblast growth factor receptor 3 precursor (EC 2.7.10.1) (FGFR-3)(CD333 antigen).		-9	-16	-19	-24	-23	-23	-19	-20	-20	-19	-17	-20	-17	-1	-1	-3	-7	0	2	11	32	56	79	109	137	169	199	220	246	280	307	1	0	346	-1	22	18	7	0	-14	-32	-33
FGFR1_761_773	TSNQEYLDLSMPL	[766]	NA	NA	P11362	Basic fibroblast growth factor receptor 1 precursor (EC 2.7.10.1)(FGFR-1) (bFGF-R) (Fms-like tyrosine kinase 2) (c-fgr) (CD331antigen).		-9	-14	-14	-13	-23	-23	-23	-22	-25	-23	-25	-23	-22	-1	-2	-8	-19	-35	-5	-9	-14	-11	-12	-10	-13	-12	-3	-11	-4	-11	-8	-3	-2	-2	-10	-16	-12	-27	-31	-37	-2	-22
FGFR2_762_774	TLTTNEEYLDLSQ	[769]	NA	NA	P21802	Fibroblast growth factor receptor 2 precursor (EC 2.7.10.1) (FGFR-2)(Keratinocyte growth factor receptor 2) (CD332 antigen).		-11	-17	-21	-23	-20	-21	-23	-24	-19	-21	-22	-17	-16	0	-1	-1	-4	-1	-7	-10	-10	-14	-19	-13	-16	-13	-14	-14	-11	-13	-13	4	5	-7	25	28	-25	-38	-35	-57	-26	-32
PGFRB_768_780	SSNYMAPYDNYVP	[771, 775, 778]	NA	NA	P09619	Beta-type platelet-derived growth factor receptor precursor(EC 2.7.10.1) (PDGF-R-beta) (CD140b antigen).		-4	-9	-8	-11	-13	-12	-11	-9	-13	-11	-9	-11	-12	0	1	-3	-2	6	0	0	4	3	5	4	4	3	-2	5	0	1	-3	-3	3	1	1	4	30	16	18	-123	51	64
PGFRB_771_783	YMAPYDNYVPSAP	[771, 775, 778]	NA	NA	P09619	Beta-type platelet-derived growth factor receptor precursor(EC 2.7.10.1) (PDGF-R-beta) (CD140b antigen).		-6	-15	-16	-20	-21	-22	-24	-22	-20	-22	-25	-23	-19	-2	-6	-11	-29	-47	-3	-1	-5	-6	-7	-1	-4	-3	-4	-5	-7	-8	-5	1	2	-10	6	9	-17	-24	-17	-32	-25	-27
PLCG1_764_776	IGTAEPDYGALYE	[771, 775]	NA	NA	P19174	1-phosphatidylinositol-4,5-bisphosphate phosphodiesterase gamma-1(EC 3.1.4.11) (Phosphoinositide phospholipase C) (PLC-gamma-1)(Phospholipase C-gamma-1) (PLC-II) (PLC-148).		-6	5	25	43	71	99	129	151	179	210	236	264	291	69	140	356	731	1386	-5	13	7	10	16	7	7	6	9	7	7	2	-4	25	58	4	304	585	32	39	40	-10	33	33
EPHA2_765_777	EDDPEATYTTSGG	[772]	NA	NA	P29317	Ephrin type-A receptor 2 precursor (EC 2.7.10.1) (Tyrosine-proteinkinase receptor ECK) (Epithelial cell kinase).		-13	-14	-3	12	27	46	62	77	99	123	140	168	184	41	80	206	401	791	-1	-14	-17	-14	-11	-16	-12	-20	-18	-12	-15	-14	-15	10	22	-12	137	274	-24	-45	-51	-67	-68	-52
EPHB1_771_783	DDTSDPTYTSSLG	[778]	NA	NA	P54762	Ephrin type-B receptor 1 precursor (EC 2.7.10.1) (Tyrosine-proteinkinase receptor EPH-2) (NET) (HEK6) (ELK).		-11	-19	-18	-12	-8	0	2	8	8	13	24	25	30	8	17	52	101	210	-1	85	174	285	391	515	629	758	864	980	1094	1210	1333	3	5	1374	29	58	-20	-22	-31	-18	-30	-28
EPHA1_774_786	LDDFDGTYETQGG	[781]	NA	NA	P21709	Ephrin type-A receptor 1 precursor (EC 2.7.10.1) (Tyrosine-proteinkinase receptor EPH).		-3	-12	-8	3	8	16	28	32	45	54	60	75	81	24	53	127	268	549	-2	-16	-14	-16	-15	-16	-7	-6	-9	-3	1	-2	-3	10	23	12	104	218	-32	-41	-49	-79	-78	-74
PLCG1_776_788	EGRNPGFYVEANP	[783]	NA	NA	P19174	1-phosphatidylinositol-4,5-bisphosphate phosphodiesterase gamma-1(EC 3.1.4.11) (Phosphoinositide phospholipase C) (PLC-gamma-1)(Phospholipase C-gamma-1) (PLC-II) (PLC-148).		-9	-12	-15	-18	-22	-24	-22	-25	-27	-24	-27	-32	-33	-4	-8	-20	-34	-103	-1	5	3	1	5	3	-1	6	7	3	7	7	8	-1	-1	13	-5	-6	45	47	43	25	-159	-165
PRGR_786_798	EQRMKESSFYSLC	[795]	NA	NA	P06401	Progesterone receptor (PR) (Nuclear receptor subfamily 3 group Cmember 3).		-3	-5	-10	-10	-14	-15	-17	-16	-14	-17	-18	-19	-23	-1	-4	-13	-26	-52	2	16	20	20	20	17	20	16	19	16	14	18	16	1	5	23	20	45	19	21	17	31	35	33
RB_804_816	IYISPLKSPYKIS	[805, 813]	NA	NA	P06400	Retinoblastoma-associated protein (PP110) (P105-RB) (RB).		5	4	7	7	14	9	14	12	14	17	17	23	21	5	3	19	37	65	0	-25	-35	-33	-35	-34	-30	-30	-23	-22	-29	-26	-23	1	-2	-12	-9	-22	54	66	77	15	12	20
VINC_815_827	KSFLDSGYRILGA	[822]	NA	NA	P18206	Vinculin (Metavinculin).		6	5	7	12	16	21	26	21	27	23	27	24	24	10	21	53	113	217	2	-5	-8	-7	-5	-9	-9	-3	-7	-4	-6	-5	-8	1	2	-13	2	10	20	25	17	12	4	16
CTNB1_79_91	VADIDGQYAMTRA	[86]	NA	NA	P35222	Catenin beta-1 (Beta-catenin).		-6	-13	-19	-19	-14	-14	-15	-16	-16	-15	-16	-12	-13	-1	-1	-1	-12	-25	-2	1	2	-1	-1	2	-1	2	0	2	-3	5	3	3	4	4	10	24	-8	-14	-10	-36	-27	-21
EGFR_862_874	LGAEEKEYHAEGG	[869]	NA	NA	P00533	Epidermal growth factor receptor precursor (EC 2.7.10.1) (Receptortyrosine-protein kinase ErbB-1).		-9	-25	-26	-32	-34	-40	-37	-36	-38	-37	-41	-40	-36	-7	-13	-33	-76	-148	-3	-4	-6	-2	0	-2	1	3	3	3	1	2	-3	-1	-4	6	-26	-40	34	30	15	-32	-23	-50
ERBB2_870_882	LDIDETEYHADGG	[877]	NA	NA	P04626	Receptor tyrosine-protein kinase erbB-2 precursor (EC 2.7.10.1)(p185erbB2) (C-erbB-2) (NEU proto-oncogene) (Tyrosine kinase-type cellsurface receptor HER2) (MLN 19) (CD340 antigen).		-8	-14	-19	-18	-21	-26	-19	-20	-18	-18	-26	-23	-21	0	0	-8	-8	-10	-2	-8	-9	-13	-11	-17	-12	-20	-21	-19	-16	-17	-17	3	3	-15	15	40	7	3	6	42	46	45
PDPK1_2_14	ARTTSQLYDAVPI	[9]	NA	NA	O15530	3-phosphoinositide-dependent protein kinase 1 (EC 2.7.11.1) (hPDK1).		-7	-5	2	3	9	14	17	18	26	35	36	44	47	16	27	78	161	316	1	-10	-6	-3	-3	-1	-5	-2	3	4	4	6	6	11	18	10	93	204	-33	-29	-23	-33	-51	-43
TNNT1_2_14	SDTEEQEYEEEQP	[9]	NA	NA	P13805	Troponin T, slow skeletal muscle (TnTs) (Slow skeletal muscle troponinT) (sTnT).		-12	-35	-35	-43	-46	-45	-48	-56	-47	-56	-49	-54	-51	-9	-21	-48	-91	-188	0	-4	-3	10	25	35	45	59	71	92	98	108	126	-5	-9	147	-40	-77	-34	-59	-68	-48	-53	-56
EGFR_908_920	MTFGSKPYDGIPA	[915]	NA	NA	P00533	Epidermal growth factor receptor precursor (EC 2.7.10.1) (Receptortyrosine-protein kinase ErbB-1).		-7	-12	-16	-18	-21	-23	-20	-26	-26	-29	-27	-30	-30	-4	-8	-21	-57	-100	-2	-7	-11	-12	-17	-21	-11	-18	-14	-12	-11	-12	-10	-1	-2	-5	-19	-44	64	70	72	-32	-33	-33
EPHA4_921_933	QAIKMDRYKDNFT	[928]	NA	NA	P54764	Ephrin type-A receptor 4 precursor (EC 2.7.10.1) (Tyrosine-proteinkinase receptor SEK) (Receptor protein-tyrosine kinase HEK8)(Tyrosine-protein kinase TYRO1).		0	-1	-4	-8	-8	-17	-10	-11	-14	-16	-12	-18	-17	-4	-8	-14	-26	-73	0	-11	-11	-14	-10	-8	-8	-7	-7	-10	-7	-8	-7	-2	-2	8	-13	-28	-20	-23	-33	573	138	-25
EPHB1_921_933	SAIKMVQYRDSFL	[928]	NA	NA	P54762	Ephrin type-B receptor 1 precursor (EC 2.7.10.1) (Tyrosine-proteinkinase receptor EPH-2) (NET) (HEK6) (ELK).		16	18	21	21	30	30	33	34	39	39	36	41	36	10	23	52	93	184	2	-2	9	14	26	36	39	51	57	67	73	77	91	1	3	101	5	13	-36	-22	-27	29	73	85
VGFR2_944_956	RFRQGKDYVGAIP	[951]	NA	NA	P35968	Vascular endothelial growth factor receptor 2 precursor (EC 2.7.10.1)(VEGFR-2) (Kinase insert domain receptor) (Protein-tyrosine kinasereceptor Flk-1) (CD309 antigen).		12	17	21	25	27	26	25	25	29	31	30	33	37	6	13	35	61	146	2	-4	-2	-4	-8	-1	3	2	-3	0	-3	2	-3	4	3	0	39	52	-49	-50	-51	-44	9	8
INSR_992_1004	YASSNPEYLSASD	[992, 999]	NA	NA	P06213	Insulin receptor precursor (EC 2.7.10.1) (IR) (CD220 antigen)[Contains: Insulin receptor subunit alpha; Insulin receptor subunitbeta].		-7	-14	-18	-20	-21	-21	-18	-23	-22	-26	-22	-20	-24	-4	-6	-16	-41	-73	0	-17	-22	-16	-13	-5	2	13	14	25	29	41	48	-2	1	64	-13	-28	-32	-46	-55	-37	-83	-45
VGFR2_989_1001	EEAPEDLYKDFLT	[996]	NA	NA	P35968	Vascular endothelial growth factor receptor 2 precursor (EC 2.7.10.1)(VEGFR-2) (Kinase insert domain receptor) (Protein-tyrosine kinasereceptor Flk-1) (CD309 antigen).		-9	-15	-6	4	7	18	21	32	45	55	64	73	85	28	56	145	289	577	0	-2	3	23	41	65	84	105	131	138	167	184	204	17	22	230	147	284	0	-23	-16	-14	-9	-13
[truncated: 1,686 more columns]

## Sheet: Transformed-PTK
BioNavigator Version	0.6.2.70	PamGrid Version	QuantitationType	log_Log	Protocol file name	8-20-13 RCC Import PTK+STKDate	Wed, 04 Jan 2017 14:52:03 GMT
							Sample name	RCC 1	RCC 10	RCC 11	RCC 12	RCC 13	RCC 14	RCC 15	RCC 16	RCC 17	RCC 18	RCC 2	RCC 20	RCC 21	RCC 22	RCC 23	RCC 24	RCC 25	RCC 26	RCC 27	RCC 28	RCC 29	RCC 3	RCC 30	RCC 31	RCC 32	RCC 33	RCC 34	RCC 35	RCC 36	RCC 37	RCC 39	RCC 4	RCC 40	RCC 41	RCC 42	RCC 43	RCC 44	RCC 46	RCC 47	RCC 48	RCC 5	RCC 50
ID	Sequence	Tyr	Ser	Thr	UniprotAccession	Description
41_654_666	LDGENIYIRHSNL	[660]	NA	NA	P11171	Protein 4.1 (Band 4.1) (P4.1) (EPB4.1) (4.1R).		7.10385	6.7569	8.9702	8.77651	9.32782	8.99824	10.4366	9.98089	8.61638	8.14124	9.18855	10.1208	8.88643	9.91492	9.42919	10.3603	7.27365	9.31539	8.78494	6.60408	9.91137	9.34935	9.05532	8.35124	8.92411	7.45183	10.1725	10.2924	9.69959	9.16336	10.924	9.41667	11.0253	10.663	10.8999	10.8104	10.5308	6.39169	9.86077	8.66122	9.09524	8.68231
ACHD_383_395	YISKAEEYFLLKS	[383, 390]	NA	NA	Q07001	Acetylcholine receptor subunit delta precursor.		5.78332	0	5.34536	4.8787	6.02218	5.47769	6.90739	6.21761	3.7993	4.10342	4.5006	6.90968	4.79758	6.72276	5.83453	6.795	0	6.17271	6.20955	0	6.70418	5.94584	5.5208	3.50693	5.07531	0	6.91821	6.98158	5.73405	6.06319	8.12265	6.34845	7.76721	7.14636	7.49079	7.75247	7.09889	1.98073	6.95522	4.68536	4.72027	4.69832
AMPE_5_17	EREGSKRYCIQTK	[12]	NA	NA	Q07075	Glutamyl aminopeptidase (EC 3.4.11.7) (EAP) (Aminopeptidase A) (APA)(Differentiation antigen gp160) (CD249 antigen).		2.09434	0	0	0	0	0	0	0	0	0	0	0	1.37593	0	0	0	0	1.68954	0	0	0	0	0	0	0	0	0	1.82062	0	0	0	0	0	0	2.51218	3.89246	0	0	0	4.30023	0	0
ANXA1_14_26	IENEEQEYVQTVK	[21]	NA	NA	P04083	Annexin A1 (Annexin-1) (Annexin I) (Lipocortin I) (Calpactin II)(Chromobindin-9) (p35) (Phospholipase A2 inhibitory protein).		2.07176	0	7.48566	7.30992	7.95483	7.51251	9.08146	8.90335	6.65838	7.6714	7.78776	9.30232	6.96846	8.30368	8.28792	9.44213	1.06319	8.40372	7.63021	0	8.46773	7.79392	7.45053	6.74446	7.31533	0	9.26041	8.97786	8.12071	7.61906	9.51134	7.96755	10.0402	8.9022	9.5859	10.2349	9.48558	0	8.10542	7.13568	6.97056	8.49554
ANXA2_17_29	HSTPPSAYGSVKA	[24]	NA	NA	P07355	Annexin A2 (Annexin-2) (Annexin II) (Lipocortin II) (Calpactin I heavychain) (Chromobindin-8) (p36) (Protein I) (Placental anticoagulantprotein IV) (PAP-IV).		0	0	5.02476	3.76803	7.22058	2.61339	7.96932	2.30992	5.46041	5.35299	4.94312	7.0231	0	7.63275	7.07673	7.57375	1.01665	6.94671	0	0	7.38283	0	6.36058	0	6.88984	0	0	8.73565	7.19957	6.75768	7.74636	6.3978	8.7389	7.82422	8.09277	8.79976	8.52074	0	7.09504	0	2.58974	5.24736
B3AT_39_51	TEATATDYHTTSH	[46]	NA	NA	P02730	Band 3 anion transport protein (Anion exchange protein 1) (AE 1)(Solute carrier family 4 member 1) (CD233 antigen).		0	0	0	0	0	0	5.29506	0	0	4.2055	0	2.37132	0	1.29537	0	3.0003	0	5.15536	3.98527	0	5.21487	3.98073	0	0	2.19966	0	6.47258	5.95512	2.2382	1.46095	6.25725	4.72616	5.76671	4.79758	5.10063	6.15855	6.19819	0	1.62895	0	0	0
C1R_199_211	TEASGYISSLEYP	[204, 210]	NA	NA	P00736	Complement C1r subcomponent precursor (EC 3.4.21.41) (Complementcomponent 1, r subcomponent) [Contains: Complement C1r subcomponentheavy chain; Complement C1r subcomponent light chain].		0	0	0	0	0	0	0	0	0	2.52886	0	0	0	0	0	0	0	3.85988	0	0	3.59865	0	0	0	0	0	0	0	0	0	6.26115	0	0	0	0	0	0	0	0	0	0	0
CALM_93_105	FDKDGNGYISAAE	[100]	NA	NA	P62158	Calmodulin (CaM).		0	0	0	0	0	0	0	0	0	0	0	0	0	0	0	0	0	0	0	0	0	0	0	0	0	0	0	0	0	0	2.46095	0	0	0	0	0	0	0	0	0	0	0
CALM_95_107	KDGNGYISAAELR	[100]	NA	NA	P62158	Calmodulin (CaM).		0	0	4.4969	2.71527	5.80338	6.00794	6.45114	5.62192	1.84747	5.70911	6.0815	6.84944	4.83788	6.84445	5.56139	6.94448	0	5.14965	6.25412	0	7.38805	7.08362	6.21906	0	4.1214	0	7.26978	6.81745	6.03081	5.49875	8.93861	7.20648	7.49868	8.22854	7.24728	7.57055	7.39475	2.81893	7.22467	4.28374	5.08803	5.71504
CBL_693_705	EGEEDTEYMTPSS	[700]	NA	NA	P22681	E3 ubiquitin-protein ligase CBL (EC 6.3.2.-) (Signal transductionprotein CBL) (Proto-oncogene c-CBL) (Casitas B-lineage lymphoma proto-oncogene) (RING finger protein 55).		3.79241	2.76363	7.07557	6.4469	7.99866	7.29765	8.3433	7.65119	5.31533	7.65221	7.25004	8.99681	5.81872	7.742	8.46143	9.17126	0	8.29125	7.34433	0	8.36109	8.02898	7.18362	4.1654	7.40403	0	9.4669	9.1989	7.49312	7.78098	9.86259	8.55075	9.68835	8.50502	8.59399	9.74513	9.32726	0	8.26714	6.53867	6.46434	9.05188
CD3Z_116_128	KDKMAEAYSEIGM	[123]	NA	NA	P20963	T-cell surface glycoprotein CD3 zeta chain precursor (T-cell receptorT3 zeta chain) (CD247 antigen).		0	3.16806	5.85016	5.72548	6.63678	5.718	8.05993	7.41886	1.71527	6.51257	6.68234	7.91499	5.86666	7.20047	6.9777	8.24728	0	7.10194	6.06855	0	7.78185	6.73438	5.61046	0	6.52328	0	7.84658	7.98305	7.29339	6.47769	7.85874	7.41445	8.97872	7.77526	8.2666	8.84468	8.91279	0	6.92147	6.41991	5.70842	7.27125
CD3Z_146_158	STATKDTYDALHM	[153]	NA	NA	P20963	T-cell surface glycoprotein CD3 zeta chain precursor (T-cell receptorT3 zeta chain) (CD247 antigen).		5.03611	0	6.80263	6.29171	6.41515	5.05098	6.52743	5.94331	6.66935	5.38998	6.71755	7.216	3.54637	5.93766	5.82485	6.40347	3.8787	4.46637	7.03547	0	7.15368	6.61131	6.40587	0.779401	5.6129	0	7.25537	7.20583	6.85916	6.98111	7.05934	6.68826	6.64923	6.42228	6.80177	7.83965	7.52698	0	6.70625	4.36726	5.70476	6.5406
CD79A_181_193	EYEDENLYEGLNL	[182, 188]	NA	NA	P11912	B-cell antigen receptor complex-associated protein alpha-chainprecursor (Ig-alpha) (MB-1 membrane glycoprotein) (Surface IgM-associated protein) (Membrane-bound immunoglobulin-associated protein)(CD79a antigen).		12.6573	0	13.6223	13.2333	0	0	0	0	13.0396	12.8118	0	0	13.6325	0	13.7966	0	11.5629	13.8376	0	11.1852	0	0	13.664	12.744	0	11.2013	0	0	13.8128	13.6573	0	0	0	0	0	0	0	10.043	0	13.2819	13.584	0
CDK2_8_20	EKIGEGTYGVVYK	[15, 19]	NA	NA	P24941	Cell division protein kinase 2 (EC 2.7.11.22) (p33 protein kinase).		8.29632	7.76325	10.2734	10.1454	10.582	10.5868	11.681	11.2273	9.96254	9.66071	10.5417	11.3498	10.0574	11.3174	10.8788	11.5966	8.46938	10.7987	10.386	7.7965	11.6879	10.5143	10.3582	9.2989	10.5106	8.58155	11.4057	11.5372	10.898	9.97678	11.6707	10.6689	12.2923	11.6478	12.205	12.1883	12.0807	7.38376	10.9152	10.1371	10.4248	10.1857
CDK7_157_169	GLAKSFGSPNRAY	[169]	NA	NA	P50613	Cell division protein kinase 7 (EC 2.7.11.22) (EC 2.7.11.23) (CDK-activating kinase) (CAK) (TFIIH basal transcription factor complexkinase subunit) (39 kDa protein kinase) (P39 Mo15) (STK1) (CAK1).		0	2.08591	4.85161	5.37939	6.05943	5.89407	7.43851	6.8643	4.94816	4.86727	6.04989	6.77209	5.89045	7.30395	6.27821	7.39255	0	6.24342	5.53816	4.14323	6.69947	4.69463	5.61949	3.73427	5.21133	5.57174	4.78288	7.40021	4.77416	4.82612	3.87789	5.79909	8.00906	6.89367	8.10059	8.58663	6.40036	0	6.422	6.66452	4.56418	0
CRK_214_226	GPPEPGPYAQPSV	[221]	NA	NA	P46108	Proto-oncogene C-crk (p38) (Adapter molecule crk).		0	0	0	0	3.57777	0	4.01517	0	0	4.06319	3.80957	3.35621	0	3.14661	0	4.18658	0	3.77241	5.47151	0	6.179	4.81341	0	0	4.03355	0	6.23057	6.33221	3.50377	3.89488	5.97428	5.44841	6.59865	5.11417	4.66193	7.35854	6.55987	0	5.11589	0	0	3.33858
CTNB1_79_91	VADIDGQYAMTRA	[86]	NA	NA	P35222	Catenin beta-1 (Beta-catenin).		0	3.4793	7.23614	6.32058	7.49331	6.99356	8.36759	7.668	5.40981	6.60629	7.04056	8.32402	6.65802	7.85833	7.88236	8.61192	5.33473	7.47306	7.34536	0	8.31413	7.4583	7.04971	4.6129	7.34727	0	8.70298	8.80832	7.47326	7.16423	8.93571	7.72605	9.25406	8.25435	8.79117	9.55816	9.16891	0	7.86907	7.2829	6.62665	7.79844
DCX_109_121	GIVYAVSSDRFRS	[112]	NA	NA	O43602	Neuronal migration protein doublecortin (Lissencephalin-X) (Lis-X)(Doublin).		6.39084	4.93844	7.56803	7.8445	8.39454	7.90529	9.24732	8.86602	7.42354	6.6441	7.85715	9.06299	7.71447	9.1625	8.50205	9.32972	6.00645	7.8328	7.81729	5.68327	8.65179	7.82891	8.04935	7.21504	7.67726	6.98848	8.78879	9.43621	8.13632	7.83829	8.89639	7.98229	9.98813	8.78478	9.87961	10.0545	9.22064	6.43533	8.59117	8.12689	7.3573	4.983
DDR1_506_518	LLLSNPAYRLLLA	[513]	NA	NA	Q08345	Epithelial discoidin domain-containing receptor 1 precursor(EC 2.7.10.1) (Epithelial discoidin domain receptor 1) (Tyrosinekinase DDR) (Discoidin receptor tyrosine kinase) (Tyrosine-proteinkinase CAK) (Cell adhesion kinase) (TRK E) (Protein-tyrosine kinaseRTK 6) (HGK2) (CD167a antigen).		7.50824	0	0	0	2.21777	0	6.42075	6.03847	0	0	0	6.28313	0	6.31623	4.26084	6.94555	0	0	4.31893	0	0	1.91564	0	0	0	0	5.31203	7.11899	0	0	5.29354	0	8.11516	0	7.44333	8.18288	6.5388	0	4.53918	2.6821	0	0
DYR1A_212_224	KHDTEMKYYIVHL	[219, 220]	NA	NA	Q13627	Dual specificity tyrosine-phosphorylation-regulated kinase 1A(EC 2.7.12.1) (Protein kinase minibrain homolog) (MNBH) (HP86) (Dualspecificity YAK1-related kinase) (hMNB).		4.05025	0	4.38912	2.50798	4.85203	4.64338	6.60555	5.32312	0	0	0	5.61315	2.3433	6.01684	5.32133	6.13048	0	0	5.68908	0	6.05997	5.50218	4.97123	0	4.91326	0	6.40417	6.89216	5.96951	5.04047	7.71538	4.59073	7.70011	6.29947	7.27458	7.79855	6.91008	4.57174	6.72288	4.93101	1.49106	4.72932
DYR1A_312_324	CQLGQRIYQYIQS	[319, 321]	NA	NA	Q13627	Dual specificity tyrosine-phosphorylation-regulated kinase 1A(EC 2.7.12.1) (Protein kinase minibrain homolog) (MNBH) (HP86) (Dualspecificity YAK1-related kinase) (hMNB).		6.6316	4.09013	6.9631	7.36153	7.91712	6.89146	8.87287	8.24413	6.20128	5.18986	7.02421	8.51028	7.64481	8.26547	8.1088	8.66867	4.31593	6.94836	7.27466	4.54637	7.69734	7.2201	7.36784	5.62507	7.31413	6.07087	8.1874	8.7841	7.60758	7.20307	8.40745	7.1315	9.26887	8.40597	9.08241	9.23097	8.54918	5.57576	8.2259	7.46367	6.49531	6.3078
EFS_246_258	GGTDEGIYDVPLL	[253]	NA	NA	O43281	Embryonal Fyn-associated substrate (HEFS).		11.8654	9.32458	12.1995	12.0297	12.4545	12.933	13.6751	13.3677	11.9722	11.1569	13.3567	13.4291	12.2215	13.1228	12.2573	13.4956	9.89065	12.5111	12.3897	9.54305	0	12.8803	12.4327	11.4008	12.5555	9.66314	13.7013	13.6427	13.0768	12.2178	0	12.9181	0	13.4239	13.8238	0	0	8.89037	12.9567	12.438	12.7078	12.7482
EFS_246_258_Y253F	GGTDEGIFDVPLL	[]	NA	NA	O43281	Embryonal Fyn-associated substrate (HEFS).		0	0	0	0	0	0	0	0	0	0	0	0	0	0	0	0	0	0	0	0	0	0	0	0	0	0	0	0	0	0	0	0	0	0	0	0	0	0	0	0	0	0
EGFR_1062_1074	EDSFLQRYSSDPT	[1069]	NA	NA	P00533	Epidermal growth factor receptor precursor (EC 2.7.10.1) (Receptortyrosine-protein kinase ErbB-1).		0	0	0	0	0	0	0	0	0	3.78982	0	0	0	0	0	0	0	0	0	0	0	0	0	0	0	0	0	0	0	0	0	0	0	0	0	0	0	0	0	0	0	0
EGFR_1103_1115	GSVQNPVYHNQPL	[1110]	NA	NA	P00533	Epidermal growth factor receptor precursor (EC 2.7.10.1) (Receptortyrosine-protein kinase ErbB-1).		0	0	5.45878	5.58252	6.6201	6.24783	8.02733	7.43941	4.31834	5.44457	6.873	7.41466	5.60211	7.76281	6.81766	8.03474	0	6.59742	6.34448	0	7.97661	6.60444	6.13525	2.2382	6.3887	0	7.81336	8.02108	7.43014	6.33947	7.76413	6.86122	8.70868	8.15377	8.39503	8.15796	8.43014	0	7.15788	5.69509	6.52536	5.49504
EGFR_1118_1130	APSRDPHYQDPHS	[1125]	NA	NA	P00533	Epidermal growth factor receptor precursor (EC 2.7.10.1) (Receptortyrosine-protein kinase ErbB-1).		0	0.0401103	0	0	3.30629	0	0	0	0	5.22642	0	3.07318	0	0	0	3.8053	0	3.75125	3.91643	0	3.66145	0	0	0	2.98376	0	6.46326	6.2431	0	4.11313	6.49451	5.96454	5.90569	4.99581	1.25082	6.60469	5.58027	0	5.09574	1.44786	0	0
EGFR_1165_1177	ISLDNPDYQQDFF	[1172]	NA	NA	P00533	Epidermal growth factor receptor precursor (EC 2.7.10.1) (Receptortyrosine-protein kinase ErbB-1).		0	0	5.21873	0	6.2652	6.19884	6.21375	6.44168	0	5.80188	4.99955	5.42075	5.10411	6.11451	5.03501	6.54342	2.33147	5.6828	6.02145	0	6.83127	5.14255	5.8458	4.61534	5.03975	2.72435	6.99421	6.32983	4.95435	5.81341	7.08838	6.73011	7.36589	5.44923	6.56405	7.84289	7.34838	0	6.59482	5.63281	3.55657	6.43409
EGFR_1190_1202	STAENAEYLRVAP	[1197]	NA	NA	P00533	Epidermal growth factor receptor precursor (EC 2.7.10.1) (Receptortyrosine-protein kinase ErbB-1).		0	0	3.21262	0	5.47016	4.67557	5.49901	5.42854	0	5.80659	4.01443	5.63954	0	5.5662	0	5.90968	0	6.13065	5.74077	0	7.12868	5.89488	5.49769	0	4.17536	0	6.46041	6.61815	4.58875	5.77307	9.08772	6.34918	7.08248	7.43028	6.67977	7.65529	7.02209	0	6.74234	3.87137	0	6.16356
EGFR_862_874	LGAEEKEYHAEGG	[869]	NA	NA	P00533	Epidermal growth factor receptor precursor (EC 2.7.10.1) (Receptortyrosine-protein kinase ErbB-1).		0	0	0	0	0	0	0	0	0	0	0	0	0	0	0	0	0	0	0	0	0	0	0	0	7.24026	0	0	0	0	0	0	0	0	0	0	0	0	0	0	0	0	0
EGFR_908_920	MTFGSKPYDGIPA	[915]	NA	NA	P00533	Epidermal growth factor receptor precursor (EC 2.7.10.1) (Receptortyrosine-protein kinase ErbB-1).		0	0	0	0	0	0	0	0	0	0	0	0	0	0	0	0	0	0	0	0	3.16673	0	0	0	0	0	0	0	0	0	0	3.50587	0	0	0	0	0	0	0	0	0	0
ENOG_37_49	SGASTGIYEALEL	[44]	NA	NA	P09104	Gamma-enolase (EC 4.2.1.11) (2-phospho-D-glycerate hydro-lyase)(Neural enolase) (Neuron-specific enolase) (NSE) (Enolase 2).		11.5121	9.47909	12.1577	11.6506	12.3657	12.3587	13.42	12.9069	11.0985	11.2632	12.5411	13.1357	11.9257	12.8297	12.2271	13.2213	9.74626	12.3697	12.3015	9.23511	13.6495	12.373	11.8071	10.8551	12.6439	9.32402	13.5277	13.416	12.5746	11.9288	0	12.7607	13.9003	13.1196	13.5543	0	0	8.40163	12.8218	11.6735	11.8703	11.929
EPHA1_774_786	LDDFDGTYETQGG	[781]	NA	NA	P21709	Ephrin type-A receptor 1 precursor (EC 2.7.10.1) (Tyrosine-proteinkinase receptor EPH).		8.11032	6.82084	8.98156	9.08943	9.36266	9.28518	10.9293	10.4154	8.59702	8.97812	9.89112	10.5418	8.97964	10.5064	9.81357	10.8308	5.9316	9.79676	9.15897	5.88803	10.6292	9.39578	9.3168	8.29266	9.11421	5.90649	10.6312	10.451	10.2221	9.03674	11.2502	9.45664	11.613	10.7275	11.1294	11.3513	11.3092	2.9013	9.94778	8.94283	9.13363	10.2437
EPHA2_581_593	QLKPLKTYVDPHT	[588]	NA	NA	P29317	Ephrin type-A receptor 2 precursor (EC 2.7.10.1) (Tyrosine-proteinkinase receptor ECK) (Epithelial cell kinase).		0	0	0	0	0	0	0	0	0	0	0	0	0	0	0	0	0	1.22547	0	0	0	0	0	0	0	0	0	0	0	0	0	0	0	0	0	0	0	0	0	0	0	0
EPHA2_765_777	EDDPEATYTTSGG	[772]	NA	NA	P29317	Ephrin type-A receptor 2 precursor (EC 2.7.10.1) (Tyrosine-proteinkinase receptor ECK) (Epithelial cell kinase).		8.62407	7.2089	9.52985	9.45195	9.87011	10.0547	11.1206	10.9012	9.29873	9.45379	10.1565	11.0861	9.33189	10.8438	10.038	11.2127	7.03611	10.305	9.73797	6.49199	11.0467	10.081	9.82933	8.88598	9.609	6.36596	11.1679	11.0591	10.5542	9.4763	11.5417	10.1166	11.9196	11.2656	11.6735	11.7336	11.5862	0	10.1983	9.11397	9.86409	10.857
EPHA4_589_601	LNQGVRTYVDPFT	[596]	NA	NA	P54764	Ephrin type-A receptor 4 precursor (EC 2.7.10.1) (Tyrosine-proteinkinase receptor SEK) (Receptor protein-tyrosine kinase HEK8)(Tyrosine-protein kinase TYRO1).		0	4.2978	1.75834	4.21841	5.25584	4.19574	5.16173	5.48118	4.25208	5.58775	1.7548	5.08345	3.04011	4.89729	4.85451	5.52938	0	6.12483	5.26955	0	5.65838	5.39653	5.18131	0	5.61876	2.78982	6.31774	6.16656	4.43298	5.61217	6.1095	6.02384	5.85348	5.83976	5.61754	6.91435	6.00813	3.26084	5.76099	5.15603	0.314733	0
EPHA4_921_933	QAIKMDRYKDNFT	[928]	NA	NA	P54764	Ephrin type-A receptor 4 precursor (EC 2.7.10.1) (Tyrosine-proteinkinase receptor SEK) (Receptor protein-tyrosine kinase HEK8)(Tyrosine-protein kinase TYRO1).		0	0	0	0	0	0	0	0	0	0	0	0	0	0	0	0	0	0	0	0	0	0	0	0	0	0	0	0	0	0	0	0	0	0	0	0	0	0	0	0	0	0
EPHA7_607_619	TYIDPETYEDPNR	[608, 614]	NA	NA	Q15375	Ephrin type-A receptor 7 precursor (EC 2.7.10.1) (Tyrosine-proteinkinase receptor EHK-3) (EPH homology kinase 3) (Receptor protein-tyrosine kinase HEK11).		6.27125	5.25365	8.30686	7.67521	8.58252	8.04836	9.60218	9.08475	7.1883	7.84064	8.44027	9.62031	7.87921	9.11242	8.78611	9.99882	4.10133	8.78264	8.69844	3.26084	9.17714	8.44298	8.07806	7.07051	8.24223	0	10.213	10.0926	9.05325	8.55613	10.0562	8.74421	10.849	9.34223	10.0436	10.7681	10.5662	0	8.78922	8.49305	8.07916	9.31376
EPHB1_771_783	DDTSDPTYTSSLG	[778]	NA	NA	P54762	Ephrin type-B receptor 1 precursor (EC 2.7.10.1) (Tyrosine-proteinkinase receptor EPH-2) (NET) (HEK6) (ELK).		6.73157	0	8.37669	8.0325	8.60681	8.66676	9.71479	9.46697	7.52678	8.08825	8.70768	9.641	7.83489	9.53033	8.84863	10.0594	5.48546	9.00906	8.47759	3.06891	9.75603	8.77389	8.58918	7.08547	8.37755	0	9.86521	9.81167	9.02225	8.24235	10.5296	8.90157	10.742	9.82509	10.4467	10.5592	10.3822	0	9.03287	7.76314	8.32834	9.60189
EPHB1_921_933	SAIKMVQYRDSFL	[928]	NA	NA	P54762	Ephrin type-B receptor 1 precursor (EC 2.7.10.1) (Tyrosine-proteinkinase receptor EPH-2) (NET) (HEK6) (ELK).		6.49451	0	5.79068	5.92728	6.65221	6.08168	7.88979	7.62477	5.57451	4.98149	5.66499	7.73304	5.99017	7.86456	6.60383	8.32916	0	6.20063	6.31233	2.26084	7.0372	5.44484	6.95695	5.0553	4.98527	5.64457	6.45019	7.74986	5.89649	5.74658	7.07726	6.11382	8.94988	7.199	8.56215	8.87366	7.53255	4.32611	6.9848	6.56076	5.6369	4.86358
EPHB4_583_595	IGHGTKVYIDPFT	[590]	NA	NA	P54760	Ephrin type-B receptor 4 precursor (EC 2.7.10.1) (Tyrosine-proteinkinase receptor HTK) (Tyrosine-protein kinase TYRO11).		0	0	1.84414	0	4.89246	0	5.29719	2.79672	0	3.56367	0	0	1.9188	4.27759	0	4.91167	0	4.95859	4.84289	0	4.78592	3.65482	4.5479	0	4.21326	0	5.0111	6.35168	4.03938	1.94389	6.32253	3.54944	6.23661	4.97123	5.16973	6.77427	5.43215	0	4.21584	3.61339	0.0516982	0
EPOR_361_373	SEHAQDTYLVLDK	[368]	NA	NA	P19235	Erythropoietin receptor precursor (EPO-R).		6.39425	5.37967	8.46078	8.09049	8.53422	8.59182	9.5878	9.29668	7.44601	7.89015	8.69258	9.3555	8.06717	9.4425	8.75776	9.76855	6.13899	8.76515	8.61134	4.9021	9.7894	8.81798	8.36338	6.64146	8.52973	3.42242	9.44101	9.68333	8.85104	8.12149	10.7735	8.95873	10.5495	9.70393	10.1799	10.7885	10.2839	0	9.1082	8.50995	8.36741	9.15078
EPOR_419_431	ASAASFEYTILDP	[426]	NA	NA	P19235	Erythropoietin receptor precursor (EPO-R).		4.66759	4.36494	7.08723	7.24287	7.66617	7.80011	9.11121	8.80303	6.501	6.85761	8.10437	8.63368	7.26029	8.70731	8.05952	9.02377	7.64994	7.73033	7.66128	3.22802	9.10418	7.80279	7.57695	5.88094	7.59321	0	8.59442	8.66647	8.46458	7.02154	9.34516	7.79149	9.84297	8.88843	9.36877	9.72316	9.76407	0	8.32092	7.21504	7.30584	7.95058
ERBB2_1241_1253	PTAENPEYLGLDV	[1248]	NA	NA	P04626	Receptor tyrosine-protein kinase erbB-2 precursor (EC 2.7.10.1)(p185erbB2) (C-erbB-2) (NEU proto-oncogene) (Tyrosine kinase-type cellsurface receptor HER2) (MLN 19) (CD340 antigen).		0	4.09504	6.24893	4.28313	5.89166	4.95974	7.14728	7.20404	0	5.87443	6.26427	7.30735	5.1654	6.86717	6.36494	7.76759	0	6.56089	6.96693	0	7.68559	6.36755	5.79306	0	5.42743	0	7.84356	7.53145	7.04047	6.16873	9.31195	7.12114	8.58719	7.82533	8.16848	8.8513	8.44621	0	7.32514	6.28926	0	7.85198
ERBB2_870_882	LDIDETEYHADGG	[877]	NA	NA	P04626	Receptor tyrosine-protein kinase erbB-2 precursor (EC 2.7.10.1)(p185erbB2) (C-erbB-2) (NEU proto-oncogene) (Tyrosine kinase-type cellsurface receptor HER2) (MLN 19) (CD340 antigen).		0	4.46962	5.06498	3.15066	4.98829	2.64625	7.20477	6.42562	0	6.42535	6.1629	7.39802	3.40559	7.02255	5.87198	7.51545	0	6.52315	6.00794	0	7.10533	5.41347	5.33265	0	5.09364	0	7.51578	6.95599	6.88226	5.67907	8.19096	6.03373	8.26279	7.27813	7.45823	8.33762	7.97461	0	6.41991	4.69463	1.83075	7.32073
ERBB4_1181_1193	QALDNPEYHNASN	[1188]	NA	NA	Q15303	Receptor tyrosine-protein kinase erbB-4 precursor (EC 2.7.10.1)(p180erbB4) (Tyrosine kinase-type cell surface receptor HER4).		0	0	0	0	0	0	0	0	0	0	0	0	0	0	0	0	0	2.20226	2.44347	0	3.66429	0	0	0	0	0	2.68024	3.8574	0	0	6.41122	0	3.7993	3.84663	0	5.85864	2.82401	0	0	0	0	0
ERBB4_1277_1289	IVAENPEYLSEFS	[1284]	NA	NA	Q15303	Receptor tyrosine-protein kinase erbB-4 precursor (EC 2.7.10.1)(p180erbB4) (Tyrosine kinase-type cell surface receptor HER4).		0	0	5.1286	4.04374	4.61583	3.69878	6.99233	6.28236	0	5.77263	4.81468	6.29811	3.89407	5.84476	3.65387	6.54739	0	5.78484	5.8728	1.89004	6.80765	6.31923	6.32849	2.86235	1.47393	0	6.4746	5.43796	5.17404	4.97275	8.44659	6.12071	7.12028	7.33458	7.01388	7.15545	6.71811	0	6.63377	4.50377	0.265823	6.63606
FABPH_13_25	DSKNFDDYMKSLG	[20]	NA	NA	P05413	Fatty acid-binding protein, heart (H-FABP) (Heart-type fatty acid-binding protein) (Muscle fatty acid-binding protein) (M-FABP)(Mammary-derived growth inhibitor) (MDGI).		0	0	0	0	0	0	0	0	0	0	0	0	0	0	0	0	0	0	0	0	0	0	0	0	0	0	0	0	0	0	0	0	0	0	0	0	0	0	0	0	0	0
FAK1_569_581	RYMEDSTYYKASK	[570, 576, 577]	NA	NA	Q05397	Focal adhesion kinase 1 (EC 2.7.10.2) (FADK 1) (pp125FAK) (Protein-tyrosine kinase 2).		5.2081	5.13201	5.80851	6.27851	6.69371	6.45878	7.87794	7.13219	5.36697	6.57827	6.67603	7.75585	5.96894	7.48513	6.95676	7.75839	4.94661	7.51369	6.38498	3.92748	7.59036	6.96865	6.5348	5.51192	6.90669	3.48679	7.95974	8.1274	7.03264	7.08741	8.08939	7.32081	8.59017	8.05296	7.94039	8.46962	7.97404	4.57727	7.37802	6.05242	6.65802	6.05836
FAK2_572_584	RYIEDEDYYKASV	[573, 579, 580]	NA	NA	Q14289	Protein tyrosine kinase 2 beta (EC 2.7.10.2) (Focal adhesion kinase 2)(FADK 2) (Proline-rich tyrosine kinase 2) (Cell adhesion kinase beta)(CAK beta) (Calcium-dependent tyrosine kinase) (CADTK) (Relatedadhesion focal tyrosine kinase) (RAFTK).		7.23288	6.21165	7.98961	7.74658	8.57407	8.22858	9.20828	8.69824	7.45046	7.63894	8.11705	9.26576	7.62695	8.81179	8.64206	9.6261	4.97313	8.84676	8.25372	5.09993	9.07803	8.52061	8.07136	7.44127	8.25043	5.53015	9.90016	9.94801	8.63338	8.70108	9.72689	8.74111	10.3869	9.05741	9.55957	10.3383	9.85496	6.14069	8.54589	8.71939	8.05912	8.91447
FER_707_719	RQEDGGVYSSSGL	[714]	NA	NA	P16591	Proto-oncogene tyrosine-protein kinase FER (EC 2.7.10.2) (p94-FER) (c-FER) (Tyrosine kinase 3).		6.79564	5.36929	8.44065	8.15183	8.8309	8.77044	9.70778	9.48986	7.88883	7.71276	8.80867	9.56306	8.38114	9.55443	9.10568	10.0571	6.54111	8.9227	8.70588	5.53713	9.70874	8.95507	8.57448	7.2328	8.6989	6.11313	9.84423	10.1028	9.07907	8.47343	9.88588	8.94935	10.6528	9.79544	10.3219	10.8557	10.3066	0	9.14684	8.36745	8.46041	8.93324
FES_706_718	REEADGVYAASGG	[713]	NA	NA	P07332	Proto-oncogene tyrosine-protein kinase Fes/Fps (EC 2.7.10.2) (C-Fes).		7.78911	6.6053	9.39757	9.20232	9.73015	9.6612	10.7373	10.5166	8.85671	8.61183	9.76345	10.6922	9.23165	10.4362	10.0507	10.9992	7.14323	9.88321	9.59279	6.36422	10.739	9.74446	9.523	8.17068	9.5089	6.54918	10.7508	11.1048	10.0122	9.22383	11.1092	9.82118	11.6951	10.6469	11.2646	11.8867	11.3455	4.58924	9.95575	9.33004	9.46024	10.2715
FGFR1_761_773	TSNQEYLDLSMPL	[766]	NA	NA	P11362	Basic fibroblast growth factor receptor 1 precursor (EC 2.7.10.1)(FGFR-1) (bFGF-R) (Fms-like tyrosine kinase 2) (c-fgr) (CD331antigen).		0	0	5.19705	6.42479	5.00403	4.64481	2.9988	4.11865	0	4.75834	4.45606	5.41431	4.08309	4.04374	5.37939	6.94661	0	5.42075	5.59321	0	6.13219	5.64074	4.7098	0	3.54944	0	6.64816	5.64625	3.36087	5.3433	8.48789	6.35519	6.79489	6.70545	6.41669	8.0508	5.95493	0	6.3072	5.94681	3.86645	6.54778
FGFR2_762_774	TLTTNEEYLDLSQ	[769]	NA	NA	P21802	Fibroblast growth factor receptor 2 precursor (EC 2.7.10.1) (FGFR-2)(Keratinocyte growth factor receptor 2) (CD332 antigen).		0	3.94312	7.18213	6.57952	7.55702	7.05314	7.98418	7.72254	4.75347	6.83232	7.04011	7.9981	6.5195	7.35723	7.20971	8.24247	2.43464	7.65232	7.64929	0	8.05512	7.62562	7.11624	5.31172	6.91216	0	8.44676	8.03154	7.10411	6.83746	9.67498	7.7401	8.91087	8.07606	8.45353	9.33015	8.6948	0	8.00291	6.40149	6.03592	7.92787
FGFR3_641_653	DVHNLDYYKKTTN	[647, 648]	NA	NA	P22607	Fibroblast growth factor receptor 3 precursor (EC 2.7.10.1) (FGFR-3)(CD333 antigen).		0	0	0	0	0	0	0	0	0	0	0	0	0	0	0	0	0	0	0	0	0	0	0	0	0	0	0	0	0	0	0	0	0	0	0	0	0	0	0	0	0	0
FGFR3_753_765	TVTSTDEYLDLSA	[760]	NA	NA	P22607	Fibroblast growth factor receptor 3 precursor (EC 2.7.10.1) (FGFR-3)(CD333 antigen).		0	0	6.65328	6.30357	7.38053	6.56885	7.84315	7.65	3.85079	6.45374	7.02586	7.98918	6.31338	7.25216	7.41837	8.09027	0	6.8542	7.38962	0	7.8591	7.33924	6.741	5.0571	6.52289	0	8.41319	7.72977	7.1837	6.93581	9.51097	7.56127	8.78922	7.92467	8.37287	9.14268	8.71644	0	7.78911	6.17768	4.37708	7.73236
FRK_380_392	KVDNEDIYESRHE	[387]	NA	NA	P42685	Tyrosine-protein kinase FRK (EC 2.7.10.2) (FYN-related kinase)(Nuclear tyrosine protein kinase RAK).		9.47655	7.91653	10.4587	10.5458	10.8717	10.7376	12.1583	11.7175	10.1478	10.188	11.2359	11.8467	10.5749	11.7886	11.2044	12.1782	8.16939	11.0031	10.7336	7.96459	12.0355	10.9827	10.749	9.77992	10.7278	8.6399	11.9344	11.9542	11.4168	10.5086	12.7334	10.9787	12.7875	12.0921	12.5186	12.8037	12.5664	7.30501	11.2556	10.546	10.6829	11.2063
INSR_1348_1360	SLGFKRSYEEHIP	[1355]	NA	NA	P06213	Insulin receptor precursor (EC 2.7.10.1) (IR) (CD220 antigen)[Contains: Insulin receptor subunit alpha; Insulin receptor subunitbeta].		0	2.84247	0	0	0	0	0	0	0	2.2152	0	0	2.68954	0	0	0	0	3.983	0	0	0	0	3.36087	0	0	0	0	0	0	0	2.47178	0	0	3.36087	0	2.3075	0	0	0	2.92354	0	0
INSR_992_1004	YASSNPEYLSASD	[992, 999]	NA	NA	P06213	Insulin receptor precursor (EC 2.7.10.1) (IR) (CD220 antigen)[Contains: Insulin receptor subunit alpha; Insulin receptor subunitbeta].		0	0	0	0	0	0	2.63666	0	0	5.59495	0	4.17271	2.38741	3.92512	0	0	0	5.18296	3.22674	0	5.60874	5.03319	3.28313	0	0	0	5.468	4.61973	0.512179	0	7.93371	5.5106	4.96741	6.77809	5.86091	5.86132	5.32849	0	5.93591	0	0	6.07247
JAK1_1015_1027	AIETDKEYYTVKD	[1022, 1023]	NA	NA	P23458	Tyrosine-protein kinase JAK1 (EC 2.7.10.2) (Janus kinase 1) (JAK-1).		3.31593	4.67416	6.83222	6.75723	7.84845	7.34116	8.83989	8.49205	6.04989	7.28098	7.82009	8.72152	7.10568	8.30175	7.76935	8.9974	3.05458	7.98951	7.61614	0	8.58924	7.84617	7.28597	5.56696	7.2898	0	9.00461	8.97822	7.95623	7.48232	9.5269	8.0886	9.63791	8.97506	8.97394	9.7453	9.2519	0	8.07965	7.42681	7.16864	8.25928
JAK2_563_577	VRREVGDYGQLHETE	[570]	NA	NA	O60674	Tyrosine-protein kinase JAK2 (EC 2.7.10.2) (Janus kinase 2) (JAK-2).		5.16139	5.36784	7.60297	7.73741	8.17594	8.06494	9.66083	9.09447	7.2127	7.67831	8.474	9.46632	7.08776	9.2274	8.55527	9.75308	4.94855	8.75978	7.89879	4.09084	9.28399	8.40456	8.14475	7.11235	8.14969	0	9.40543	9.63127	9.07411	8.11291	9.21498	8.53219	10.527	9.70299	9.88627	9.95412	10.0007	0	8.51362	8.17097	8.24393	8.59884
K2C6B_53_65	GAGFGSRSLYGLG	[62]	NA	NA	P04259	Keratin, type II cytoskeletal 6B (Cytokeratin-6B) (CK 6B) (K6bkeratin).		4.86932	5.54586	7.48051	7.68937	8.3787	8.05508	9.15257	8.852	7.45966	6.80957	7.67931	8.99191	7.88393	8.99461	8.42695	9.33961	6.1461	8.25157	7.90475	6.28098	8.80787	8.25733	8.08851	7.22962	8.02747	7.00952	8.83772	9.69274	8.21496	8.07304	8.6587	8.42479	9.85988	9.1747	9.94458	10.1071	8.98019	5.97846	8.72092	8.05535	7.83584	5.92983
K2C8_425_437	SAYGGLTSPGLSY	[427, 437]	NA	NA	P05787	Keratin, type II cytoskeletal 8 (Cytokeratin-8) (CK-8) (Keratin-8)(K8).		0	3.62991	4.54329	3.12757	5.79133	4.99805	6.23693	5.44566	0	5.29171	5.02549	6.43602	4.80359	6.35796	5.55326	6.18016	0	5.76165	5.92708	0	6.61937	5.89729	4.69371	0	5.92846	0	6.73607	7.46543	5.7844	5.54073	6.30281	6.01924	7.00413	6.78212	6.98461	7.83918	6.75867	0	6.19051	4.69047	4.14052	2.78114
KSYK_518_530	ALRADENYYKAQT	[525, 526]	NA	NA	P43405	Tyrosine-protein kinase SYK (EC 2.7.10.2) (Spleen tyrosine kinase).		0	3.43575	4.86604	3.983	6.4234	6.27728	6.71755	6.06926	3.6173	6.10932	5.27666	6.61425	5.29963	6.20842	6.19623	7.27388	0	6.81798	6.4746	0	7.44656	6.55135	6.1869	0	5.92905	0	7.68304	7.76935	5.5415	6.62907	7.49365	7.16106	7.67907	7.13415	7.36567	8.15905	7.05773	0	6.61803	5.1654	3.89004	4.89045
LAT_194_206	MESIDDYVNVPES	[200]	NA	NA	O43561	Linker for activation of T-cells family member 1 (36 kDa phospho-tyrosine adapter protein) (pp36) (p36-38).		0	1.74769	5.68513	4.92315	6.76682	6.29354	6.50982	6.56089	0	6.70154	4.29354	7.36051	4.51741	6.54752	6.32521	7.86738	0	6.56771	6.28175	0	7.14712	6.9847	6.02329	0	5.33799	0	7.85689	7.42061	6.13627	6.27929	8.90437	7.43167	8.38183	6.77099	7.05053	8.94986	8.23566	0	7.30031	4.78938	0	7.25263
LAT_249_261	EEGAPDYENLQEL	[255]	NA	NA	O43561	Linker for activation of T-cells family member 1 (36 kDa phospho-tyrosine adapter protein) (pp36) (p36-38).		5.48919	5.99749	8.13321	7.82089	8.83235	8.86466	9.21092	8.888	6.73943	8.41515	8.32051	9.33358	8.40354	9.00102	8.73646	9.70294	4.98565	8.57388	8.64233	0	9.3268	9.02896	8.3994	6.56582	8.38064	0	10.1494	9.67146	8.44734	8.51545	11.2694	9.22684	10.4678	9.01182	9.44839	10.8814	10.2094	0	9.42759	7.87642	7.35745	9.13632
LCK_387_399	RLIEDNEYTAREG	[394]	NA	NA	P06239	Proto-oncogene tyrosine-protein kinase LCK (EC 2.7.10.2) (p56-LCK)(Lymphocyte cell-specific protein-tyrosine kinase) (LSK) (T cell-specific protein-tyrosine kinase).		5.97694	4.89327	7.66045	7.47689	8.21865	7.81972	9.15861	8.87845	7.00868	7.48779	8.28209	9.12792	7.43201	8.80861	8.61183	9.40343	4.40163	8.23852	8.16194	4.21777	9.11071	8.11736	7.94787	6.3069	7.83756	0	9.44559	9.46793	8.46411	7.718	9.63231	8.43253	10.1295	8.9698	9.66867	10.6288	9.87855	0	8.51875	7.94249	7.59952	8.60414
MBP_198_210	ARTAHYGSLPQKS	[203]	NA	NA	P02686	Myelin basic protein (MBP) (Myelin A1 protein) (Myelin membraneencephalitogenic protein).		3.69694	4.87585	6.45169	6.68583	7.65921	7.22283	8.0834	7.54079	6.41108	5.99824	6.38655	8.0661	6.43021	7.81197	7.57526	8.44439	5.48412	7.43284	6.93278	4.6405	7.76093	7.15687	7.04084	6.30205	7.14255	5.85678	8.04935	8.63079	7.02145	7.12817	7.20995	7.62119	8.57397	7.89251	8.55215	8.76743	7.82343	3.54432	7.48886	6.8184	6.54803	0
MBP_259_271	FGYGGRASDYKSA	[261, 268]	NA	NA	P02686	Myelin basic protein (MBP) (Myelin A1 protein) (Myelin membraneencephalitogenic protein).		2.40333	4.14458	2.7794	0	1.97161	4.67837	3.63281	4.35329	2.59964	4.76495	1.152	3.35504	4.89769	4.75568	4.53867	0	2.9188	5.17039	4.22674	0	4.65719	3.80872	3.94156	0	0	3.85988	4.8202	3.35738	0	3.12346	4.80402	4.4495	5.25239	5.01184	4.83913	6.26784	3.94234	0	3.16406	3.69232	3.17867	0
MBP_263_275	GRASDYKSAHKGF	[268]	NA	NA	P02686	Myelin basic protein (MBP) (Myelin A1 protein) (Myelin membraneencephalitogenic protein).		0	3.97466	0	0	0	0	0	3.51427	0	2.98678	0	0	0	0	0	1.57375	0	0	0	0	3.05314	0	0	0	0	0	0	0	0	0	0	0.625073	0.0401103	2.58974	5.18756	5.25678	2.47608	0	3.58077	4.38283	0	0
MET_1227_1239	RDMYDKEYYSVHN	[1230, 1234, 1235]	NA	NA	P08581	Hepatocyte growth factor receptor precursor (EC 2.7.10.1) (HGFreceptor) (Scatter factor receptor) (SF receptor) (HGF/SF receptor)(Met proto-oncogene tyrosine kinase) (c-Met).		4.46637	5.38941	7.11606	7.2888	7.8909	8.08472	8.99339	8.64565	7.15989	7.26185	8.01637	8.66266	7.02797	8.76239	7.93966	9.14899	5.41571	8.14234	7.43837	4.93766	8.94601	8.10529	7.87453	6.89548	7.60905	5.91465	8.69469	8.91541	8.35745	7.71008	9.09149	8.2569	9.66732	9.14739	9.31377	9.46468	9.07823	4.90769	8.45721	7.42402	7.80883	7.71134
MK01_180_192	HTGFLTEYVATRW	[187]	NA	NA	P28482	Mitogen-activated protein kinase 1 (EC 2.7.11.24) (Extracellular signal-regulated kinase 2) (ERK-2) (Mitogen-activated protein kinase 2) (MAP kinase 2) (MAPK 2) (p42-MAPK) (ERT1).		5.57526	2.96243	5.97694	6.2152	6.85658	6.73067	7.7837	7.1378	6.09644	6.05764	6.36029	7.43104	6.04029	7.52178	6.86327	7.74975	4.46583	6.53015	6.81447	4.83243	7.24081	6.85213	6.87116	6.20177	6.16256	5.51113	7.42298	7.8605	6.79306	6.78917	8.02205	7.0351	8.46958	7.65072	8.09849	8.08415	7.56285	5.03756	7.39055	6.50311	6.38484	5.62216
MK01_198_210	IMLNSKGYTKSID	[205]	NA	NA	P28482	Mitogen-activated protein kinase 1 (EC 2.7.11.24) (Extracellular signal-regulated kinase 2) (ERK-2) (Mitogen-activated protein kinase 2) (MAP kinase 2) (MAPK 2) (p42-MAPK) (ERT1).		0	0	0	0	0	0	0	0	0	0	0	0	0	0	0	0	0	0	0	0	0	0	0	0	0	0	0	0	0	0	0	0	0	0	0	0	0	0	0	0	0	0
MK07_211_223	AEHQYFMTEYVAT	[215, 220]	NA	NA	Q13164	Mitogen-activated protein kinase 7 (EC 2.7.11.24) (Extracellularsignal-regulated kinase 5) (ERK-5) (ERK4) (BMK1 kinase).		3.83578	4.47124	6.00589	5.37766	6.29552	6.76176	7.33451	7.26629	4.68583	5.6765	6.77471	7.09417	4.47555	7.3109	6.40812	7.25302	3.71618	6.49597	6.0882	1.67837	7.23653	7.10958	6.35431	5.73067	6.30296	4.3486	7.33961	7.35285	6.88063	6.46095	7.80573	6.86635	7.96234	7.48713	7.9558	7.97997	7.60647	2.73337	6.92551	5.9029	6.38097	6.61924
MK10_216_228	TSFMMTPYVVTRY	[223, 228]	NA	NA	P53779	Mitogen-activated protein kinase 10 (EC 2.7.11.24) (Stress-activated protein kinase JNK3) (c-Jun N-terminal kinase 3) (MAP kinase p49 3F12).		5.91346	5.63233	6.80177	7.11675	7.59631	7.64732	8.36153	8.11045	6.76187	6.42465	6.99027	7.97542	6.79198	8.51457	7.55326	8.63332	5.72977	7.30773	7.294	5.44923	8.22419	7.22034	7.60291	6.26084	7.1713	6.41291	7.73472	8.81445	7.6058	7.22186	7.90814	7.6077	9.12106	8.29643	9.1388	9.4065	8.1953	5.96473	7.92949	7.29117	7.01406	5.71641
MK12_178_190	ADSEMTGYVVTRW	[185]	NA	NA	P53778	Mitogen-activated protein kinase 12 (EC 2.7.11.24) (Extracellularsignal-regulated kinase 6) (ERK-6) (ERK5) (Stress-activated proteinkinase 3) (Mitogen-activated protein kinase p38 gamma) (MAP kinase p38gamma).		0	5.1634	5.05782	0.545345	5.62483	4.93415	5.37881	5.21745	0	5.20648	5.09259	5.90809	6.00682	5.76275	4.6657	5.63498	3.25459	5.2152	5.92019	2.57777	6.23407	5.8728	5.77132	0	5.40615	0	6.41487	6.51375	5.11865	5.74234	7.06105	6.23407	6.70671	6.37967	6.37795	7.72954	6.87891	4.24642	6.14779	5.74613	4.4707	6.10133
MK14_173_185	RHTDDEMTGYVAT	[182]	NA	NA	Q16539	Mitogen-activated protein kinase 14 (EC 2.7.11.24) (Mitogen-activatedprotein kinase p38 alpha) (MAP kinase p38 alpha) (Cytokine suppressiveanti-inflammatory drug-binding protein) (CSAID-binding protein) (CSBP)(MAX-interacting protein 2) (MAP kinase MXI2) (SAPK2A).		0	0	0	0	0	0	0	0	0	3.4022	0	0	0	0	0	0	0	0	0	0	0	0	0	0	0	0	0	3.82991	0	0	5.24799	1.45224	1.27079	3.24579	0	6.01314	3.46529	0	0	0	0	2.8458
NCF1_313_325	QRSRKRLSQDAYR	[324]	NA	NA	P14598	Neutrophil cytosol factor 1 (NCF-1) (Neutrophil NADPH oxidase factor1) (47 kDa neutrophil oxidase factor) (p47-phox) (NCF-47K) (47 kDaautosomal chronic granulomatous disease protein) (Nox organizer 2)(Nox-organizing protein 2) (SH3 and PX domain-containing protein 1A).		5.76473	5.23566	5.88863	6.67919	7.04265	7.32775	7.61626	7.50067	6.79994	6.57752	6.57752	7.31601	6.57977	7.8684	7.21882	8.21262	5.74747	7.01434	6.407	5.79866	7.39908	6.73943	7.10715	6.26893	6.33799	6.9795	6.82263	7.70808	6.7283	6.68513	6.28788	7.03108	8.39358	7.36117	8.38573	8.65956	7.65577	5.65268	7.29506	7.49265	6.94185	1.88033
NPT2A_501_513	AKALGKRTAKYRW	[511]	NA	NA	Q06495	Sodium-dependent phosphate transport protein 2A (Sodium/phosphatecotransporter 2A) (Na(+)/Pi cotransporter 2A) (Sodium-phosphatetransport protein 2A) (Na(+)-dependent phosphate cotransporter 2A)(NaPi-2a) (Solute carrier family 34 member 1) (NaPi-3).		3.82991	3.9361	3.65861	2.8574	4.64768	4.99581	5.58177	5.8339	3.12209	4.2081	3.91087	5.71299	5.42854	5.96262	0	6.06926	2.77066	3.56367	5.19542	4.29476	5.73022	1.06319	4.65482	0.670876	1.94389	0	0	6.46204	5.24263	4.12689	4.22802	5.18296	7.48426	3.79327	7.15343	7.94394	5.86214	4.4566	5.08309	6.38784	4.98753	0
NTRK1_489_501	HIIENPQYFSDAC	[496]	NA	NA	P04629	High affinity nerve growth factor receptor precursor (EC 2.7.10.1)(Neurotrophic tyrosine kinase receptor type 1) (TRK1-transformingtyrosine kinase protein) (p140-TrkA) (Trk-A).		0	3.27079	0	0	0	0	0	0	0	4.21133	0	0	0	0	0	0	0	0	0	0	0	0	0	0	0	0	0	0	0	0	5.07885	1.66334	0	0	0	0	0	0	0	2.87218	0	0
NTRK2_509_521	PVIENPQYFGITN	[516]	NA	NA	Q16620	BDNF/NT-3 growth factors receptor precursor (EC 2.7.10.1)(Neurotrophic tyrosine kinase receptor type 2) (TrkB tyrosine kinase)(GP145-TrkB) (Trk-B).		0	0	0	0	0	0	0	0	0	0	0	0	0	0	0	0	0	0	0	0	0	0	0	0	0	0	0	0	0	0	0	0	0	0	0	0	0	0	0	0	0	0
NTRK2_696_708	GMSRDVYSTDYYR	[702, 706, 707]	NA	NA	Q16620	BDNF/NT-3 growth factors receptor precursor (EC 2.7.10.1)(Neurotrophic tyrosine kinase receptor type 2) (TrkB tyrosine kinase)(GP145-TrkB) (Trk-B).		6.78863	5.81447	7.57608	7.74786	8.36483	8.52012	9.36639	9.07602	7.81128	7.3742	8.41024	9.15518	8.0357	9.20313	8.56544	9.50138	6.17636	8.58071	8.06739	5.87606	9.23764	8.61018	8.48432	7.50284	8.19746	6.85689	9.19499	9.27919	8.71538	8.24204	9.2416	8.75867	9.85126	9.5087	9.86503	10.0431	9.53077	6.47272	8.86817	7.89473	8.23828	7.68989
ODBA_340_352	DDSSAYRSVDEVN	[345]	NA	NA	P12694	2-oxoisovalerate dehydrogenase subunit alpha, mitochondrial precursor(EC 1.2.4.4) (Branched-chain alpha-keto acid dehydrogenase E1component alpha chain) (BCKDH E1-alpha) (BCKDE1A).		0	0	2.00179	0	5.12792	0	5.83495	2.52471	0	5.40559	0	6.13219	0	5.01036	0	5.66098	0	4.83411	5.20874	0	6.69486	6.05746	0	0	2.95628	0	7.34065	7.03975	3.78982	3.23312	8.68516	6.53183	7.19378	7.3238	7.21504	7.75164	6.82168	0	6.32641	0	0	6.92993
ODPAT_291_303	SMSDPGVSYRTRE	[299]	NA	NA	P29803	Pyruvate dehydrogenase E1 component subunit alpha, testis-specificform, mitochondrial precursor (EC 1.2.4.1) (PDHE1-A type II).		0	2.1055	0	0	0	0	0	0	0	1.3988	0	0	0	0	0	0	0	0	0	0	0	0	0	0	0	0	0	0	0	0	0	0	0	2.57977	0	0	0	0	0	0	0	0
P85A_600_612	NENTEDQYSLVED	[607]	NA	NA	P27986	Phosphatidylinositol 3-kinase regulatory subunit alpha (PI3-kinase p85subunit alpha) (PtdIns-3-kinase p85-alpha) (PI3K).		8.25078	6.73965	9.41162	9.52368	9.98473	9.9906	11.3208	10.9423	9.03727	9.09228	10.492	10.8266	9.51074	10.6714	9.84566	11.1683	6.22531	9.9467	9.58224	5.61021	11.1559	10.0308	9.75911	8.76154	9.50174	5.71527	11.3472	10.9478	10.5175	9.36387	11.8159	9.89253	11.9627	10.8915	11.2542	12.0442	11.701	0	10.2577	9.17927	9.62607	10.3551
PAXI_111_123	VGEEEHVYSFPNK	[118]	NA	NA	P49023	Paxillin.		9.4228	7.43954	10.4299	10.2946	10.5563	10.8404	11.5719	11.2566	10.1025	9.48031	10.8646	11.2518	10.4339	11.2884	10.7671	11.7305	8.1583	10.6883	10.6022	7.68315	11.7934	10.7135	10.6192	9.23594	10.5524	7.94331	11.6556	11.7401	11.0437	10.1358	12.973	10.8562	12.3124	11.6165	12.0785	12.4744	12.1727	6.93512	11.0842	10.1744	10.604	10.8166
PAXI_24_36	FLSEETPYSYPTG	[31, 33]	NA	NA	P49023	Paxillin.		8.12821	6.4965	9.22596	9.18335	9.70698	9.71907	10.6641	10.3066	8.75305	8.78652	9.69319	10.4986	9.49797	10.5433	9.88602	10.7368	6.79564	9.62959	9.49878	6.58327	10.7091	9.74322	9.62084	8.23788	9.65308	6.42688	10.7313	10.8547	10.0056	9.12918	11.2305	9.89657	11.6532	10.4776	10.9187	11.8306	11.2969	5.96147	10.2756	9.23919	9.52754	9.93137
PDPK1_2_14	ARTTSQLYDAVPI	[9]	NA	NA	O15530	3-phosphoinositide-dependent protein kinase 1 (EC 2.7.11.1) (hPDK1).		7.31668	6.72605	9.27431	8.99238	9.77236	9.47684	10.0343	9.5308	8.1409	8.4468	9.00326	10.2347	9.13712	9.79342	9.72657	10.3901	7.66204	9.54182	9.58968	7.03793	10.1666	9.85917	9.34946	7.89498	9.78863	6.95753	10.7319	10.9725	9.38823	9.62928	10.6439	10.131	10.9988	9.94667	10.6063	11.4274	10.5744	6.13184	10.0172	8.99679	8.92907	8.26283
PDPK1_369_381	DEDCYGNYDNLLS	[373, 376]	NA	NA	O15530	3-phosphoinositide-dependent protein kinase 1 (EC 2.7.11.1) (hPDK1).		6.80808	6.54458	7.85941	7.89824	8.62104	8.58732	9.57874	9.14257	7.59297	7.89879	8.64296	9.35321	8.37471	9.26401	8.72797	9.42308	5.51506	8.64104	8.42834	5.10063	9.32094	8.67565	8.43761	7.19477	8.33972	5.33651	9.18914	9.67464	8.62538	8.15717	9.84583	8.65078	10.1704	9.19799	9.53889	10.3255	10.094	0.663343	8.78941	8.13925	8.26753	8.86668
PECA1_706_718	KKDTETVYSEVRK	[713]	NA	NA	P16284	Platelet endothelial cell adhesion molecule precursor (PECAM-1)(EndoCAM) (GPIIA') (CD31 antigen).		7.74038	6.58451	9.68418	9.48531	10.2007	10.1746	11.0518	10.5446	9.20309	8.95029	10.2723	10.7968	9.45464	10.7536	10.4229	11.1934	7.61876	10.1538	9.99711	7.191	11.0899	10.254	9.88311	8.68193	10.0387	7.59365	10.8501	11.4857	10.3995	9.60618	11.4081	10.3614	11.6554	10.9837	11.5472	11.8602	11.5873	6.35241	10.4387	9.60309	10.015	8.99539
PERI_458_470	QRSELDKSSAHSY	[470]	NA	NA	P41219	Peripherin.		0	0	0	0	0	0	0	0	0	0	0	0	0	0	0	0	0	0	0	0	0	0	0	0	0	0	0	0	0	0	0	0	0	0	0	0	0	0	0	0	0	0
PGFRB_1002_1014	LDTSSVLYTAVQP	[1009]	NA	NA	P09619	Beta-type platelet-derived growth factor receptor precursor(EC 2.7.10.1) (PDGF-R-beta) (CD140b antigen).		0	0	6.79887	5.68373	7.00468	6.86019	7.70945	7.37363	1.12483	6.46462	6.5511	7.96679	6.65755	7.6748	6.98801	7.93522	0	7.44161	7.54579	0	8.27296	7.49391	6.81988	7.22866	7.3729	0	8.9013	8.58899	7.35182	7.19827	9.40182	8.07451	9.00123	8.5441	8.51146	9.5369	8.69858	0	8.1117	6.50574	5.84184	6.80616
PGFRB_1014_1028	PNEGDNDYIIPLPDP	[1021]	NA	NA	P09619	Beta-type platelet-derived growth factor receptor precursor(EC 2.7.10.1) (PDGF-R-beta) (CD140b antigen).		5.16673	4.57225	7.86415	7.33258	8.56209	7.87647	9.08794	8.68088	5.92826	7.58887	7.99139	9.45452	6.79057	8.67679	8.38254	9.26578	0	8.26978	8.68204	0	9.07433	8.49829	7.79753	6.03938	7.99295	0	10.0825	9.52874	8.66591	8.21052	10.7406	8.8947	10.2612	9.02439	9.50199	10.7163	9.97185	0	8.96224	7.21729	6.85068	8.86717
PGFRB_572_584	VSSDGHEYIYVDP	[579, 581]	NA	NA	P09619	Beta-type platelet-derived growth factor receptor precursor(EC 2.7.10.1) (PDGF-R-beta) (CD140b antigen).		8.41108	7.03309	9.62014	9.3931	10.0024	9.88277	11.2218	10.7848	8.76957	8.69434	10.5505	10.648	9.88195	10.3834	9.88428	11.0198	6.84798	10.0146	9.795	6.41515	11.0427	10.1356	9.60201	8.62019	9.77127	6.95377	11.1299	10.9265	10.246	9.38934	12.4361	10.2245	11.5233	10.8337	11.0619	12.0339	11.9506	5.58651	10.5303	9.51292	9.498	10.0786
PGFRB_709_721	RPPSAELYSNALP	[716]	NA	NA	P09619	Beta-type platelet-derived growth factor receptor precursor(EC 2.7.10.1) (PDGF-R-beta) (CD140b antigen).		3.00179	4.14863	7.43637	7.04347	8.02568	7.86266	8.52743	8.07606	6.41543	6.6922	7.64254	8.44381	7.28221	8.19574	7.88595	8.69821	4.65861	7.88317	7.69803	4.06248	8.60374	8.28562	7.71863	5.72909	7.905	2.9045	9.10848	9.2419	8.06096	7.84117	9.07987	8.39539	9.33	8.63212	9.0263	9.62999	8.71433	1.33384	8.49716	6.94176	7.11753	6.37276
PGFRB_768_780	SSNYMAPYDNYVP	[771, 775, 778]	NA	NA	P09619	Beta-type platelet-derived growth factor receptor precursor(EC 2.7.10.1) (PDGF-R-beta) (CD140b antigen).		1.57375	1.11934	5.56595	5.72909	6.81607	6.97608	8.01651	7.64146	4.9263	6.26862	7.10724	7.33191	6.32327	7.83353	6.89337	7.85555	0.9501	7.24705	6.57689	0	7.95498	7.21302	6.92708	3.17999	6.54918	0	7.74401	8.00952	7.33147	6.57011	8.1253	7.39929	8.87565	8.32152	8.41473	8.75089	8.22258	0	7.61364	6.13304	6.66252	6.83127
PGFRB_771_783	YMAPYDNYVPSAP	[771, 775, 778]	NA	NA	P09619	Beta-type platelet-derived growth factor receptor precursor(EC 2.7.10.1) (PDGF-R-beta) (CD140b antigen).		0	2.47608	5.66358	4.85161	6.38655	6.46394	7.57971	7.30727	2.9609	5.98338	6.43243	7.28082	6.23931	7.67246	6.19264	7.8141	0	7.08053	6.35519	0	7.79333	6.65636	6.44977	0	6.38612	0	7.95314	7.73511	7.26551	5.63305	7.76704	7.31586	8.60659	8.20518	8.12569	8.64547	7.81399	0	7.4053	5.52002	6.05098	6.10707
PLCG1_1246_1258	EGSFESRYQQPFE	[1253]	NA	NA	P19174	1-phosphatidylinositol-4,5-bisphosphate phosphodiesterase gamma-1(EC 3.1.4.11) (Phosphoinositide phospholipase C) (PLC-gamma-1)(Phospholipase C-gamma-1) (PLC-II) (PLC-148).		0	0	0	0	0	0	0	0	0	2.88033	0	0	0	0	0	0	0	0	0	0	0	0	0	0	0	0	0	0	0	0	0	0	0	1.58576	0	0	0	0	0	0	0	0
PLCG1_764_776	IGTAEPDYGALYE	[771, 775]	NA	NA	P19174	1-phosphatidylinositol-4,5-bisphosphate phosphodiesterase gamma-1(EC 3.1.4.11) (Phosphoinositide phospholipase C) (PLC-gamma-1)(Phospholipase C-gamma-1) (PLC-II) (PLC-148).		9.44194	8.27732	10.5409	10.657	11.016	11.0277	12.1634	11.9098	10.242	10.2086	11.3258	11.8584	10.8056	12.0451	11.2825	12.2879	8.49749	11.0365	10.9654	8.06855	12.1829	11.1991	10.9618	9.79961	10.9514	8.37899	12.0971	12.2671	11.6744	10.6103	12.5895	11.1751	13.2	12.1662	12.5083	13.2333	12.8611	7.32103	11.5375	10.783	10.9057	11.5487
PLCG1_776_788	EGRNPGFYVEANP	[783]	NA	NA	P19174	1-phosphatidylinositol-4,5-bisphosphate phosphodiesterase gamma-1(EC 3.1.4.11) (Phosphoinositide phospholipase C) (PLC-gamma-1)(Phospholipase C-gamma-1) (PLC-II) (PLC-148).		0	0	0	0	0	0	0	0	0	0	0	0	0	0	0	0	0	0	0	0	0	0	0	0	0	0	2.63088	0	0	0	0	0	0	0	0	5.66381	0	0	0	0	0	0
PRGR_545_557	LRPDSEASQSPQY	[557]	NA	NA	P06401	Progesterone receptor (PR) (Nuclear receptor subfamily 3 group Cmember 3).		0	0	0	0	0	0	0	0	0	0	0	0	0	0	0	0	0	0	0	0	0	0	0	0	0	0	0	0	0	0	2.81553	0	0	0.416831	0	0	0	0	0	0	0	0
PRGR_786_798	EQRMKESSFYSLC	[795]	NA	NA	P06401	Progesterone receptor (PR) (Nuclear receptor subfamily 3 group Cmember 3).		0	4.40671	4.5397	0	5.77373	4.84663	6.71242	6.57839	0	5.6579	5.33265	6.65885	6.08679	5.83892	5.79241	6.74992	0	6.51833	6.06873	0	4.4213	6.54342	5.91702	0	6.34124	0	6.86533	7.66729	5.94448	5.70292	7.35767	6.78179	7.84965	6.07442	7.40664	8.49706	7.13576	0	6.40855	5.59964	4.24579	4.30084
PRRX2_202_214	WTASSPYSTVPPY	[208, 214]	NA	NA	Q99811	Paired mesoderm homeobox protein 2 (PRX-2) (Paired-related homeoboxprotein 2).		5.09119	5.12209	6.5947	6.80755	7.49749	7.64893	8.46007	7.91197	5.90829	6.74558	7.21254	8.10046	7.04863	8.30065	7.48472	8.43899	4.67463	7.79149	7.33806	4.2055	8.48359	7.8785	7.64457	5.68861	7.62113	4.85244	8.25443	8.84863	7.89884	7.07557	8.44082	7.98716	8.94309	8.54166	8.89183	9.15482	8.82078	2.8787	8.00864	6.61229	7.2556	6.89498
PTN11_539_551	SKRKGHEYTNIKY	[546, 551]	NA	NA	Q06124	Tyrosine-protein phosphatase non-receptor type 11 (EC 3.1.3.48)(Protein-tyrosine phosphatase 2C) (PTP-2C) (PTP-1D) (SH-PTP3) (SH-PTP2) (SHP-2) (Shp2).		0	4.31052	0	0	4.60211	4.92157	4.82485	5.64863	0	5.02806	0.625073	4.94195	4.39368	4.05242	2.50377	6.05152	0.0631938	3.43575	4.61486	0	5.50113	4.06534	4.33621	0	1.27574	0	0	5.98357	4.22291	3.80359	3.21391	4.03428	6.06319	5.28834	6.28528	7.47137	6.21068	1.40784	4.87585	5.39482	0	0
RAF1_332_344	PRGQRDSSYYWEI	[340, 341]	NA	NA	P04049	RAF proto-oncogene serine/threonine-protein kinase (EC 2.7.11.1) (Raf-1) (C-RAF) (cRaf).		7.34551	7.04138	8.68742	8.62501	9.15704	8.98009	10.4043	9.79199	8.48989	8.12513	9.39935	10.069	8.56797	9.81766	9.60312	10.6734	6.99899	9.12365	8.88575	6.99374	9.73577	9.21405	9.26302	8.22162	8.99208	7.84788	9.71621	10.446	9.25127	9.11895	9.92772	9.19937	10.7947	9.89673	10.4954	10.8368	10.8206	6.66653	9.47791	8.94324	8.84406	8.07331
RASA1_453_465	TVDGKEIYNTIRR	[460]	NA	NA	P20936	Ras GTPase-activating protein 1 (GTPase-activating protein) (GAP) (Rasp21 protein activator) (p120GAP) (RasGAP).		6.55937	6.22339	9.39295	9.1083	9.77921	9.37757	10.657	10.1709	8.52276	8.05755	9.5542	10.5318	9.099	10.1791	10.0851	10.8596	7.19477	9.48723	9.5652	7.0882	10.3092	9.85437	9.41331	8.51047	9.57276	7.52561	10.6517	11.2259	9.89196	9.61273	10.716	9.91914	11.2504	10.533	11.2449	11.6851	10.835	6.49477	10.1148	9.29947	9.12973	7.49365
RB_804_816	IYISPLKSPYKIS	[805, 813]	NA	NA	P06400	Retinoblastoma-associated protein (PP110) (P105-RB) (RB).		5.04374	0	6.56443	6.74914	7.39525	7.11916	8.48416	7.99997	6.08115	4.97504	6.71823	8.04885	6.61595	8.0978	7.38097	8.5089	3.71436	6.77296	7.0597	4.34448	7.58831	7.15192	7.80941	5.91266	6.48145	5.46935	8.06695	8.8476	7.37543	7.07779	8.22654	7.22266	8.96502	8.01905	9.0978	9.1988	7.91643	3.53403	7.8704	6.9034	6.30099	4.82569
RBL2_99_111	VPTVSKGTVEGNY	[111]	NA	NA	Q08999	Retinoblastoma-like protein 2 (130 kDa retinoblastoma-associatedprotein) (p130) (PRB2) (RBR-2).		0	0	0	0	0	0	0	0	0	0	0	2.43021	0	0	0	1.48252	0	0	3.41571	0	3.88114	0	0	0	0	0	5.66263	6.12586	0	0	5.23153	3.89649	3.33858	4.17404	3.55148	5.91583	2.24326	0	3.05025	0	0	0
RET_1022_1034	TPSDSLIYDDGLS	[1029]	NA	NA	P07949	Proto-oncogene tyrosine-protein kinase receptor ret precursor(EC 2.7.10.1) (C-ret).		8.24136	7.05521	9.33271	9.31439	9.68549	9.54453	10.7473	10.4906	8.72194	8.91727	9.74609	10.5807	9.57091	10.3721	9.8483	10.9031	7.19721	9.72217	9.64399	6.4746	10.5282	9.77828	9.43811	8.57341	9.54044	6.18378	11.0624	10.9359	10.2107	9.56798	11.1563	9.85038	11.6248	10.698	10.9914	11.802	11.0655	5.36378	10.1005	9.36721	9.2819	10.2695
RET_680_692	AQAFPVSYSSSGA	[687]	NA	NA	P07949	Proto-oncogene tyrosine-protein kinase receptor ret precursor(EC 2.7.10.1) (C-ret).		0	0	0	0	0	0	0	0	0	2.73337	0	0	0	0	0	0	0	0	0	0	0	0	0	0	0	0	0	0	0	0	0	0	0	0.986781	0	0	0	0	0	0	0	0
RON_1346_1358	SALLGDHYVQLPA	[1353]	NA	NA	Q04912	Macrophage-stimulating protein receptor precursor (EC 2.7.10.1) (MSPreceptor) (p185-Ron) (CD136 antigen) (CDw136) [Contains: Macrophage-stimulating protein receptor alpha chain; Macrophage-stimulatingprotein receptor beta chain].		0	5.02218	7.63714	6.21149	8.12045	7.15419	7.72763	7.02467	5.37016	6.76836	6.21052	8.25384	5.60087	7.51976	7.32387	8.16964	4.7937	7.76567	7.85208	2.74234	8.01531	7.73932	7.02384	5.50139	7.92531	0	8.87804	9.20132	7.3354	7.69573	8.91256	8.39947	8.78391	7.85363	8.41599	9.29361	8.10555	0	8.08208	6.50232	6.49584	6.61315
RON_1353_1365	YVQLPATYMNLGP	[1353, 1360]	NA	NA	Q04912	Macrophage-stimulating protein receptor precursor (EC 2.7.10.1) (MSPreceptor) (p185-Ron) (CD136 antigen) (CDw136) [Contains: Macrophage-stimulating protein receptor alpha chain; Macrophage-stimulatingprotein receptor beta chain].		0	0	5.63786	5.10689	6.1892	6.29689	7.09399	6.07318	0	6.07655	5.70522	7.07024	5.76671	6.89759	6.31518	6.96961	0.974657	6.44292	6.10811	0	7.12697	6.72344	6.15603	0	6.1823	0	7.1795	7.83699	6.43602	6.27759	7.78098	7.01794	7.99393	7.60044	7.52626	7.93331	7.81043	3.67557	6.97494	5.67275	5.69625	5.78614
SRC8_CHICK_470_482	VSQREAEYEPETV	[477]	NA	NA	Q01406	Src substrate protein p85 (p80) (Cortactin).		0	0	0	0	0	0	0	0	0	0	0	0	0	0	0	0	0	0	0	0	0	0	8.03296	0	0	0	4.01813	0	0	0	5.22834	0	0	0	0	4.51898	3.97085	0	0	0	0	0
SRC8_CHICK_476_488	EYEPETVYEVAGA	[477, 483]	NA	NA	Q01406	Src substrate protein p85 (p80) (Cortactin).		11.0411	8.90629	11.8179	11.5231	12.0708	11.9359	13.1643	12.6948	11.1901	10.9201	12.4893	13.0014	11.669	12.6795	12.161	13.1098	9.2263	12.0454	12.1283	9.06042	13.1389	12.1018	11.8297	10.642	11.8878	9.21992	13.1212	13.3526	12.2946	11.318	13.9003	12.1271	13.8908	12.8416	13.3867	0	13.8396	7.99482	12.3993	11.3594	11.8175	12.3445
SRC8_CHICK_492_504	YQAEENTYDEYEN	[492, 499, 502]	NA	NA	Q01406	Src substrate protein p85 (p80) (Cortactin).		10.3101	8.85534	11.2844	11.7618	11.6963	11.9739	13.4486	13.0137	11.2557	11.0521	12.9125	12.9012	11.827	12.7249	12.0869	13.2497	8.66387	12.0536	11.5261	8.63996	13.2	11.9514	11.9115	10.6305	11.3918	9.11906	12.5531	12.7566	12.3384	10.9147	13.2183	11.8116	13.7773	12.8533	13.2348	13.7803	0	7.82385	12.2007	11.2617	11.8142	12.0909
STA5A_687_699	LAKAVDGYVKPQI	[694]	NA	NA	P42229	Signal transducer and activator of transcription 5A.		0	0	0	0	0	0	0	0	0	0	0	0	0	0	0	0	0	0	0	0	0	0	0	0	0	0	0	0	0	0	0	0	0	4.10411	0	0	0	0	0	0	0	0
STAT1_694_706	DGPKGTGYIKTEL	[701]	NA	NA	P42224	Signal transducer and activator of transcription 1-alpha/beta(Transcription factor ISGF-3 components p91/p84).		0	0	0	0	0	0	0	0	0	0	0	0	0	0	0	0	0	0	0	0	0	0	0	0	0	0	0	0	0	0	0	0	0	0	0	0	0	0	0	0	0	0
STAT3_698_710	DPGSAAPYLKTKF	[705]	NA	NA	P40763	Signal transducer and activator of transcription 3 (Acute-phaseresponse factor).		0	0	0	0	0	0	0	0	0	0	0	0	0	0	0	0	0	0	0	0	0	0	0	0	0	0	0	0	0	0	0	0.486793	0	0	0	2.49954	0	0	0	0	0	0
STAT4_686_698	TERGDKGYVPSVF	[693]	NA	NA	Q14765	Signal transducer and activator of transcription 4.		0	0	0	0	0	0	0	0	0	0	0	0	0	0	0	0	0	0	0	0	0	0	0	0	0	0	0	0	0	0	0	0	0	0	0	0	0	0	0	0	0	0
STAT4_714_726	PSDLLPMSPSVYA	[725]	NA	NA	Q14765	Signal transducer and activator of transcription 4.		0	2.68768	4.44347	3.57074	4.35036	5.21938	6.19477	5.54073	0	5.37564	4.18526	6.25318	4.70888	6.00217	5.07104	6.63172	3.33384	6.31263	6.19966	0	6.5225	5.79435	5.75347	5.0196	5.49743	0	7.35489	7.45823	5.72525	5.54714	7.23344	6.38712	7.20575	7.33784	7.16298	7.88109	7.02485	0	6.1851	5.15603	4.66003	5.9047
STAT6_634_646	MGKDGRGYVPATI	[641]	NA	NA	P42226	Signal transducer and activator of transcription 6 (IL-4 Stat).		0	0	0	0	0	0	0	0	0	0	0	0	0	0	0	0	0	0	0	0	0	0	0	0	0	0	0	0	0	0	0	0	0	0	0	0	0	0	0	0	0	0
TEC_512_524	RYFLDDQYTSSSG	[513, 519]	NA	NA	P42680	Tyrosine-protein kinase Tec (EC 2.7.10.2).		4.74055	5.26053	6.97171	6.78049	7.5112	7.29529	8.46285	8.07916	6.13712	6.06552	7.45346	8.5038	6.87982	8.08111	7.41361	8.47006	3.76891	7.53609	7.33362	2.45442	8.13415	7.63672	7.55943	6.04845	7.05404	2.64816	8.59587	8.8072	7.87504	7.23161	8.8652	7.56941	9.22353	8.50446	8.55358	9.48991	8.52938	0	7.86579	7.15905	6.99356	7.57168
TNNT1_2_14	SDTEEQEYEEEQP	[9]	NA	NA	P13805	Troponin T, slow skeletal muscle (TnTs) (Slow skeletal muscle troponinT) (sTnT).		0	0	0	0	0	0	0	0	0	5.46258	0	0	0	0	0	0	0	0	0	0	0	0	0	0	0	0	0.998803	0	0	0	0	0	0	0	0	1.86727	0	0	0	0	0	0
TYRO3_679_691	KIYSGDYYRQGCA	[681, 685, 686]	NA	NA	Q06418	Tyrosine-protein kinase receptor TYRO3 precursor (EC 2.7.10.1)(Tyrosine-protein kinase RSE) (Tyrosine-protein kinase SKY) (Tyrosine-protein kinase DTK) (Protein-tyrosine kinase byk).		6.12054	6.20323	6.78408	6.68152	7.39098	7.87911	8.1146	7.49524	6.34492	6.82094	6.88782	7.62259	7.01841	7.85936	7.24334	8.04872	5.1286	7.42688	6.91326	5.04917	7.69901	7.12603	7.72407	6.45333	6.87931	6.15671	7.66706	8.21681	7.06176	7.09959	7.74195	7.60414	8.72466	7.88246	8.14412	8.73671	7.82685	5.1823	7.59587	6.92748	7.12157	6.3978
VGFR1_1040_1052	DFGLARDIYKNPD	[1048]	NA	NA	P17948	Vascular endothelial growth factor receptor 1 precursor (EC 2.7.10.1)(VEGFR-1) (Vascular permeability factor receptor) (Tyrosine-proteinkinase receptor FLT) (Flt-1) (Tyrosine-protein kinase FRT) (Fms-liketyrosine kinase 1).		0	2.6405	3.95859	0	0	0	6.1114	4.29171	0	5.56089	4.35211	5.24673	1.35738	4.74502	2.30023	5.89969	0	5.2914	5.02549	0	6.08044	5.43575	3.75391	0	5.25365	0	6.44786	6.80733	5.12106	4.1846	6.97266	5.77	6.53893	6.08908	6.34419	7.39084	6.32849	0	5.92787	2.81553	1.92826	6.26877
VGFR1_1046_1058_Y1048F	DIFKNPDYVRKGD	[1053]	NA	NA	P17948	Vascular endothelial growth factor receptor 1 precursor (EC 2.7.10.1)(VEGFR-1) (Vascular permeability factor receptor) (Tyrosine-proteinkinase receptor FLT) (Flt-1) (Tyrosine-protein kinase FRT) (Fms-liketyrosine kinase 1).		0	3.28926	0	0	0	0	0	0	0	0	0	0	0	0	0	0	0	0	0	0	0	0	0	0	0	0	0	0	0	2.50798	0	0	0	0	0	0	0	0	0	0	0	0
VGFR1_1049_1061	KNPDYVRKGDTRL	[1053]	NA	NA	P17948	Vascular endothelial growth factor receptor 1 precursor (EC 2.7.10.1)(VEGFR-1) (Vascular permeability factor receptor) (Tyrosine-proteinkinase receptor FLT) (Flt-1) (Tyrosine-protein kinase FRT) (Fms-liketyrosine kinase 1).		0	0	0	0	2.89649	0	5.89508	2.06033	0	4.45497	0	0	0	0	0	4.23185	0	4.17338	0	0	3.68397	0	0	0	0	0	0	2.56165	0	0	2.9188	0	1.40333	0.478231	0	4.72797	0	0	0	0	0	0
VGFR1_1162_1174	VQQDGKDYIPINA	[1169]	NA	NA	P17948	Vascular endothelial growth factor receptor 1 precursor (EC 2.7.10.1)(VEGFR-1) (Vascular permeability factor receptor) (Tyrosine-proteinkinase receptor FLT) (Flt-1) (Tyrosine-protein kinase FRT) (Fms-liketyrosine kinase 1).		0	0	0	0	0	0	0	0	0	0	0	0	0	0	0	0	0	0	0	0	0	0	0	0	0	0	0	0	0	0	4.43961	0	0	0	0	0	0	0	0	0	0	0
VGFR1_1206_1218	GSSDDVRYVNAFK	[1213]	NA	NA	P17948	Vascular endothelial growth factor receptor 1 precursor (EC 2.7.10.1)(VEGFR-1) (Vascular permeability factor receptor) (Tyrosine-proteinkinase receptor FLT) (Flt-1) (Tyrosine-protein kinase FRT) (Fms-liketyrosine kinase 1).		0	0.807013	0	0	0	3.17735	0	0	0	4.41851	0	0	0	0	0	0	0	5.60702	0	0	1.56165	0	0	0	0	0	0	0	0	0	4.82569	5.27944	0	3.80016	0	0	0	0	0	0	0	0
VGFR1_1235_1247	ATSMFDDYQGDSS	[1242]	NA	NA	P17948	Vascular endothelial growth factor receptor 1 precursor (EC 2.7.10.1)(VEGFR-1) (Vascular permeability factor receptor) (Tyrosine-proteinkinase receptor FLT) (Flt-1) (Tyrosine-protein kinase FRT) (Fms-liketyrosine kinase 1).		0	0	0	0	0	0	0	0	0	3.10133	0	0	0	0	0	0	0	0	0	0	0	0	0	0	0	0	0.71527	0	0	0	4.36087	3.45224	0	0	0	1.8574	0	0	0	0	0	0
VGFR1_1320_1332_C1320S/C1321S	SSSPPPDYNSVVL	[1327]	NA	NA	P17948	Vascular endothelial growth factor receptor 1 precursor (EC 2.7.10.1)(VEGFR-1) (Vascular permeability factor receptor) (Tyrosine-proteinkinase receptor FLT) (Flt-1) (Tyrosine-protein kinase FRT) (Fms-liketyrosine kinase 1).		0	0	0	0	0	0	0	0	0	4.25082	0	0	0	0	0	0	0	1.1892	0	0	4.1846	0	0	0	0	0	3.3279	3.51637	0	0	4.947	4.04881	0	0	0	6.0441	2.28804	0	2.8574	0	0	0
VGFR1_1326_1338	DYNSVVLYSTPPI	[1327, 1333]	NA	NA	P17948	Vascular endothelial growth factor receptor 1 precursor (EC 2.7.10.1)(VEGFR-1) (Vascular permeability factor receptor) (Tyrosine-proteinkinase receptor FLT) (Flt-1) (Tyrosine-protein kinase FRT) (Fms-liketyrosine kinase 1).		3.92512	4.59321	7.16889	6.37074	7.5955	7.64678	8.0673	7.57964	5.83829	6.54329	7.23638	8.1367	6.74077	7.80675	7.46631	8.07907	4.11382	7.37319	7.58707	2.98678	8.12607	7.98688	7.36255	5.44539	7.51054	0	8.72983	9.00205	7.73298	7.38283	9.11617	7.90918	8.93087	8.36585	8.68065	9.35277	8.64131	0	8.10124	7.07779	7.04265	6.31488
VGFR2_1046_1058	DFGLARDIYKDPD	[1054]	NA	NA	P35968	Vascular endothelial growth factor receptor 2 precursor (EC 2.7.10.1)(VEGFR-2) (Kinase insert domain receptor) (Protein-tyrosine kinasereceptor Flk-1) (CD309 antigen).		0	0.807013	3.68768	0	0	3.82232	5.04229	4.06819	0	5.75058	0	4.99055	2.57977	4.34683	0	4.88033	0	4.17867	4.43187	0	5.36755	3.07744	3.86399	0	3.63954	0	6.31067	6.46123	4.86727	4.03866	6.52925	5.04084	6.57501	5.56013	5.9009	7.18896	6.27805	0	5.15872	4.48839	0.225465	5.57727
VGFR2_1052_1064	DIYKDPDYVRKGD	[1054, 1059]	NA	NA	P35968	Vascular endothelial growth factor receptor 2 precursor (EC 2.7.10.1)(VEGFR-2) (Kinase insert domain receptor) (Protein-tyrosine kinasereceptor Flk-1) (CD309 antigen).		0	2.6765	5.50086	3.42354	5.88883	4.62749	6.59086	5.93003	2.90609	4.65435	5.4793	6.92502	4.80316	6.03884	6.09242	6.84819	0	6.27574	6.39865	0	6.92315	6.29293	5.83495	0	5.91167	0	7.54631	7.80477	6.23201	5.82801	7.83526	6.60321	7.59204	7.20014	7.10072	8.55575	7.32953	0	6.79144	5.78938	4.23248	6.65696
VGFR2_1168_1180	AQQDGKDYIVLPI	[1175]	NA	NA	P35968	Vascular endothelial growth factor receptor 2 precursor (EC 2.7.10.1)(VEGFR-2) (Kinase insert domain receptor) (Protein-tyrosine kinasereceptor Flk-1) (CD309 antigen).		0	4.44237	6.04029	5.05602	7.15863	6.91296	7.13099	6.63064	1.8541	5.61143	5.2277	7.46475	6.38197	6.73427	6.54599	7.49709	0	7.14035	6.95743	0	7.52639	7.47884	6.5415	2.68583	7.06266	0	7.7965	8.43716	6.37319	7.51296	8.76297	7.61418	8.21056	7.18723	6.96951	9.01605	7.98296	0	7.67498	6.58177	5.47232	6.70716
VGFR2_1207_1219_C1208S	VSDPKFHYDNTAG	[1214]	NA	NA	P35968	Vascular endothelial growth factor receptor 2 precursor (EC 2.7.10.1)(VEGFR-2) (Kinase insert domain receptor) (Protein-tyrosine kinasereceptor Flk-1) (CD309 antigen).		0	0	0	0	0	0	0	0	0	0	0	0	0	0	0	0	0	0	0	0	0	0	0	0	0	0	0	0	0	0	0	0	0	0	0	0	0	0	0	0	0	0
VGFR2_944_956	RFRQGKDYVGAIP	[951]	NA	NA	P35968	Vascular endothelial growth factor receptor 2 precursor (EC 2.7.10.1)(VEGFR-2) (Kinase insert domain receptor) (Protein-tyrosine kinasereceptor Flk-1) (CD309 antigen).		6.18378	4.84913	5.27728	5.44402	6.33206	6.34124	6.83746	6.71185	5.47716	5.55759	5.97028	6.48051	6.19966	6.77809	5.96722	7.14407	4.34212	6.38641	5.64625	2.86399	6.7345	5.77329	6.54522	5.84622	5.93883	5.27017	6.06409	6.67146	5.49424	5.35709	5.71299	6.23328	7.3796	6.24405	7.06721	8.09018	6.53828	5.13916	6.43961	6.74636	5.94117	0
VGFR2_989_1001	EEAPEDLYKDFLT	[996]	NA	NA	P35968	Vascular endothelial growth factor receptor 2 precursor (EC 2.7.10.1)(VEGFR-2) (Kinase insert domain receptor) (Protein-tyrosine kinasereceptor Flk-1) (CD309 antigen).		8.17541	6.97817	9.22712	9.16323	9.62996	9.85839	10.8145	10.2869	8.93314	8.95356	10.0588	10.4225	9.28294	10.5809	10.0844	10.9685	6.65707	9.90733	9.45138	6.41529	10.8089	9.93724	9.68306	8.55899	9.5349	6.7677	10.6447	10.9424	10.0335	9.09325	11.409	9.90591	11.5662	10.8072	10.9763	11.6234	11.2527	4.39709	10.2803	9.20244	9.71644	10.2982
VGFR3_1061_1073	DIYKDPDYVRKGS	[1063, 1068]	NA	NA	P35916	Vascular endothelial growth factor receptor 3 precursor (EC 2.7.10.1)(VEGFR-3) (Tyrosine-protein kinase receptor FLT4).		0	0	4.54381	0	5.39766	5.62943	5.51846	4.61388	0	5.66287	4.57074	5.96626	3.8852	5.67463	4.67931	6.50956	0	5.83955	5.72299	0	6.6363	5.81978	5.40559	0	5.80016	0	6.8431	7.18065	5.49318	5.55352	7.10802	6.06158	6.6929	6.15671	6.92836	7.47117	6.70705	0	6.00775	4.68024	2.59371	4.90848
VINC_815_827	KSFLDSGYRILGA	[822]	NA	NA	P18206	Vinculin (Metavinculin).		6.77449	2.58576	4.80445	4.30448	5.92413	5.60727	6.56734	6.28804	1.94389	5.16473	4.76363	6.81	4.44237	6.91969	5.96951	6.9757	1.1412	3.57777	5.74725	2.34094	6.14357	6.08644	6.32581	3.80273	4.7746	3.38512	6.05548	7.08609	5.64959	5.44071	7.14357	5.56443	7.6948	6.90719	7.61559	7.97675	6.89649	2.38053	6.61302	5.40671	4.71071	0
ZAP70_485_497	ALGADDSYYTARS	[492, 493]	NA	NA	P43403	Tyrosine-protein kinase ZAP-70 (EC 2.7.10.2) (70 kDa zeta-associatedprotein) (Syk-related tyrosine kinase).		6.17155	5.75834	8.13086	7.41031	8.49414	7.99055	9.14285	8.69573	7.01582	7.47211	8.10337	9.12215	7.54586	8.75485	8.5907	9.3634	5.28804	8.51221	8.45786	5.04374	9.24085	8.63504	8.02218	6.7622	8.52337	5.2862	9.74669	10.0874	8.44491	8.42792	9.71298	8.88861	9.96431	9.28595	9.77155	10.5242	9.73251	1.9988	8.90312	7.9381	7.72605	8.14534
ZBT16_621_633	LRTHNGASPYQCT	[630]	NA	NA	Q05516	Zinc finger and BTB domain-containing protein 16 (Zinc finger proteinPLZF) (Promyelocytic leukemia zinc finger protein) (Zinc fingerprotein 145).		4.00552	5.1624	2.29049	2.75657	4.84539	5.20712	5.86029	5.31983	2.06033	5.32103	3.46204	5.42882	5.24988	5.13099	4.87504	5.88337	2.63858	5.80445	4.19248	0	4.13916	4.21068	4.89809	3.5947	4.35679	4.1344	5.4266	6.28804	4.08521	4.82232	5.46583	5.9318	6.17801	6.14728	5.84414	6.87687	5.11071	0	4.26707	4.28313	4.99055	0
[truncated: 46 more columns]

## Sheet: MetPrimMeans
Protocol file name	0.5.2.78	PamGrid Version	8-20-13 RCC Import PTK+STKDate	Fri, 23 Aug 2013 15:07:36 GMT		from	_Export_met3_ptvalue_1308231425
						BioNavigator Version	0.5.2.78	PamGrid Version
Means	Primary	Met	pVal
EPHB4_583_595	6.70219	7.05804	0.000609062
EGFR_1118_1130	6.59274	7.06179	0.0019987
MBP_259_271	6.74719	6.95154	0.00456351
K2C8_425_437	7.06676	7.55867	0.00460224
FAK1_569_581	7.6504	8.20178	0.00474847
FGFR1_761_773	7.0089	7.65989	0.0048049
ACHD_383_395	7.16445	7.66922	0.00487702
MK12_178_190	7.14208	7.50746	0.00558732
RON_1353_1365	7.33342	7.86543	0.005777
VGFR1_1326_1338	7.89327	8.61617	0.00640933
KSYK_518_530	7.219	7.81039	0.00672846
VGFR1_1040_1052	6.83096	7.34597	0.00701071
PGFRB_1002_1014	7.67132	8.56439	0.00707216
VGFR3_1061_1073	7.03887	7.49822	0.00721257
EGFR_1165_1177	7.13833	7.57535	0.00746962
VGFR2_1168_1180	7.49712	8.14285	0.00750182
STAT4_714_726	7.07289	7.61838	0.00758626
VGFR2_1046_1058	6.74652	7.25331	0.0082864
VGFR2_1052_1064	7.22365	7.81633	0.00863957
RON_1346_1358	7.79764	8.5588	0.00868023
CTNB1_79_91	7.9141	8.69461	0.00959697
PDPK1_2_14	9.35749	10.233	0.00991702
RBL2_99_111	6.16226	6.706	0.0101372
PGFRB_1014_1028	8.34865	9.44309	0.010655
B3AT_39_51	6.35928	6.9554	0.0108266
41_654_666	9.2922	10.1166	0.0108609
TYRO3_679_691	7.85339	8.29245	0.0109669
TEC_512_524	7.99183	8.64526	0.011894
PGFRB_709_721	8.08297	8.80256	0.0121198
PGFRB_768_780	7.63262	8.2635	0.0125856
ERBB2_1241_1253	7.38407	8.17819	0.0126753
EGFR_1190_1202	6.94355	7.5452	0.0127012
LCK_387_399	8.42975	9.29219	0.0132168
CALM_95_107	7.22618	7.76562	0.013502
ANXA2_17_29	7.22497	7.98314	0.0136348
LAT_249_261	8.59789	9.61556	0.0136428
PGFRB_771_783	7.4499	8.10964	0.0142344
PRRX2_202_214	7.94699	8.55507	0.014361
ZAP70_485_497	8.53608	9.32731	0.0143649
PRGR_786_798	7.13178	7.6799	0.0143818
NTRK2_696_708	8.61095	9.25587	0.0145558
LAT_194_206	7.18808	8.10672	0.0149119
TNNT1_2_14	5.02136	6.00746	0.0151609
FGFR2_762_774	7.80638	8.51697	0.0151804
RET_1022_1034	9.6666	10.59	0.01592
K2C6B_53_65	8.3719	9.02276	0.0161903
RB_804_816	7.73611	8.32537	0.0162364
EPOR_361_373	8.7965	9.66505	0.0162935
FER_707_719	8.91567	9.74821	0.0164891
PAXI_111_123	10.4768	11.4227	0.0167422
EPHA2_581_593	5.62983	5.12404	0.0170694
CD3Z_116_128	7.46733	8.24378	0.0170932
FGFR3_753_765	7.67204	8.39377	0.0171529
PGFRB_572_584	9.82677	10.7814	0.017202
EGFR_1103_1115	7.45745	8.07197	0.0174822
RASA1_453_465	9.4763	10.3467	0.0177478
MET_1227_1239	8.27129	8.92177	0.0179575
ERBB2_870_882	7.1645	7.86175	0.0180631
EPHA1_774_786	9.47983	10.4506	0.0182875
FAK2_572_584	8.68168	9.40354	0.0183366
CDK2_8_20	10.3914	11.2851	0.0191381
DCX_109_121	8.31347	8.95206	0.0191527
EPHA7_607_619	8.70293	9.6101	0.0191633
ZBT16_621_633	6.90894	7.14095	0.0191925
JAK1_1015_1027	8.08116	8.8661	0.0193809
FRK_380_392	10.7923	11.7344	0.0195407
PECA1_706_718	9.8655	10.762	0.0206356
CBL_693_705	7.87357	8.93402	0.0208206
MK01_180_192	7.59322	7.98716	0.0211399
VINC_815_827	7.12407	7.48796	0.0220568
PLCG1_764_776	10.9254	11.8921	0.0221287
PAXI_24_36	9.62481	10.5059	0.0226148
ENOG_37_49	11.97	12.9431	0.0230152
ERBB4_1277_1289	7.11282	7.52148	0.0234563
MK07_211_223	7.51681	7.91066	0.0241059
EPOR_419_431	8.21104	8.91803	0.0245854
JAK2_563_577	8.55205	9.35405	0.0245861
SRC8_CHICK_476_488	11.7609	12.7626	0.02486
FES_706_718	9.66909	10.5762	0.0248819
EPHB1_771_783	8.77622	9.69519	0.0263281
MBP_198_210	7.71227	8.20712	0.0266606
ANXA1_14_26	8.10071	9.00689	0.0269687
EPHA2_765_777	9.8405	10.812	0.0273094
VGFR2_989_1001	9.67618	10.5347	0.0275567
P85A_600_612	9.74251	10.7426	0.0288765
DYR1A_212_224	6.90142	7.34796	0.0293807
MK10_216_228	7.93951	8.41538	0.0296712
CRK_214_226	6.41084	7.09086	0.029884
MK14_173_185	6.20373	6.65079	0.030915
PDPK1_369_381	8.66063	9.32743	0.0317198
EFS_246_258	12.2921	13.2368	0.0319473
PLCG1_776_788	6.05523	6.32003	0.0333567
RAF1_332_344	9.18322	9.81804	0.0359742
EPHB1_921_933	7.45606	7.8958	0.0363662
VGFR2_944_956	7.28789	7.54137	0.0365389
DYR1A_312_324	7.92958	8.37885	0.0476477
SRC8_CHICK_470_482	5.63201	6.27414	0.0479799
VGFR1_1235_1247	5.93533	6.28115	0.0491371
SRC8_CHICK_492_504	11.593	12.5138	0.0504191
VGFR1_1320_1332_C1320S/C1321S	5.88721	6.4226	0.0546797
ODBA_340_352	6.51487	7.35006	0.0611735
INSR_992_1004	6.5685	6.99628	0.0611769
CD3Z_146_158	7.14423	7.62718	0.0626306
NCF1_313_325	7.70035	8.00094	0.068908
CDK7_157_169	7.22699	7.54174	0.0734524
ERBB4_1181_1193	6.0151	6.50861	0.0766064
EPHA4_589_601	6.90831	7.11274	0.0847146
DDR1_506_518	6.1028	6.89611	0.0928675
C1R_199_211	6.04432	6.37137	0.0939406
NPT2A_501_513	6.93024	7.13292	0.0971842
VGFR1_1206_1218	6.23278	6.44042	0.108249
EGFR_862_874	4.84037	5.42114	0.136574
STAT1_694_706	4.52691	3.91399	0.14994
PERI_458_470	5.78115	5.57312	0.156031
EGFR_908_920	5.5689	5.89289	0.158276
VGFR1_1049_1061	6.37614	6.51853	0.16391
FABPH_13_25	5.14529	5.60081	0.168572
PTN11_539_551	6.81521	6.96268	0.188775
PRGR_545_557	5.21554	5.61151	0.234463
VGFR1_1162_1174	5.42178	5.75698	0.236468
CD79A_181_193	13.2215	13.7565	0.247176
VGFR2_1207_1219_C1208S	5.2002	4.88102	0.269535
EPHA4_921_933	5.9132	5.74906	0.288561
RET_680_692	6.03497	5.93373	0.349364
CALM_93_105	4.77883	4.45817	0.383559
FGFR3_641_653	5.81197	5.93507	0.406286
AMPE_5_17	6.49051	6.44569	0.430222
ODPAT_291_303	6.36607	6.41496	0.465023
MBP_263_275	6.52642	6.47777	0.5089
EGFR_1062_1074	5.35363	5.19887	0.523362
STAT3_698_710	5.73748	5.85873	0.571301
NTRK2_509_521	5.61596	5.72621	0.612644
EFS_246_258_Y253F	5.36585	5.15632	0.629698
VGFR1_1046_1058_Y1048F	5.71998	5.80606	0.632327
INSR_1348_1360	6.37542	6.35214	0.769682
MK01_198_210	5.22204	5.16712	0.853356
STAT4_686_698	5.40641	5.37009	0.886778
STAT6_634_646	5.54273	5.56848	0.902039
STA5A_687_699	5.45384	5.46039	0.947006
NTRK1_489_501	6.12098	6.11929	0.997022
PLCG1_1246_1258	5.76861	5.77155	0.99939
